# Supplementary material for: Bacterial and fungal community structures in Hulun Lake are regulated by both stochastic processes and environmental factors
Source: Microbiol Spectr. 2024 Apr 11;12(5):e03245-23. doi: 10.1128/spectrum.03245-23 (PMC11064641; doi:10.1128/spectrum.03245-23)
Supplement: Table S2 — Representative bacterial OTUs and the proportion of unknown sequences at different taxonomy. [file spectrum.03245-23-s0002.xls]

## Sheet: OTU
Table S2: Representative bacterial OTUs and the proportion of unknown sequences at different toxonomy
OTU	Total_tags	HL1_tags	HL2_tags	HL3_tags	HL4_tags	HL5_tags	HL6_tags	HL7_tags	HL9_tags	HL10_tags	HL11_tags	HL12_tags	HL13_tags	HL14_tags	HL15_tags	HL16_tags	HL17_tags	HL18_tags	HL19_tags	HL20_tags	HL21_tags	HL22_tags	HL23_tags	NS1_tags	NS4_tags	NS5_tags	NS6_tags	NS7_tags	NS9_tags	NS10_tags	NS11_tags	NS12_tags	NS14_tags	NS16_tags	NS17_tags	NS18_tags	NS19_tags	NS20_tags	NS23_tags	WHL1_tags	WHL2_tags	WHL3_tags	WHL4_tags	WHL5_tags	WHL6_tags	WHL7_tags	WHL8_tags	WHL9_tags	WHL10_tags
Otu000001	306906	8943	27619	35395	21972	25879	18477	6270	4290	3695	15319	14151	5666	3550	28774	32157	39776	1987	210	2484	1093	3763	1126	35	54	85	64	58	32	26	35	32	46	8	79	55	136	24	38	127	29	19	7	34	46	19	61	341	235
Otu000002	181152	7421	6986	2856	6568	7278	5833	10773	9564	10383	9357	7811	7002	9419	7699	4520	4756	1249	961	426	3813	2074	1754	28	31	19	45	21	35	34	36	49	30	11	14	92	46	27	2	4178	5502	5198	2674	5411	4883	5622	5897	3799	4510
Otu000005	179402	20	14	5	9	3	1	9	10	11	19	14	22	23	3	12	5	635	254	325	45	65	152	18	11	13	18	44	12	36	20	80	126	13	22	217	345	176	636	377	231	409	803	308	326	340	224	977	892
Otu000004	117117	1121	303	52	130	603	324	2148	1421	1330	1143	1282	2502	2130	610	106	251	504	609	87	834	1978	2281	161	95	1082	154	349	151	262	167	155	629	75	70	25	85	56	11	7387	6304	4554	8645	5183	7403	6454	7186	7354	8624
Otu000003	107418	2115	2093	1000	2438	3216	2337	3061	2776	3612	3138	2795	1756	2197	3231	1463	1767	204	35	90	3556	138	25	15	13	24	21	18	19	27	12	23	16	2	3	64	4	0	0	5530	5935	5666	3384	5449	6240	7290	7056	6366	6424
Otu000008	83200	921	353	6921	6318	1724	1524	217	288	235	140	132	129	30	317	135	850	33	133	14257	102	120	1694	107	3725	784	2127	2015	3437	336	1386	429	1192	567	946	44	1615	228	254	2	1	0	0	0	0	0	0	0	1
Otu000007	79787	1363	1203	600	1416	1255	1083	1696	1435	1672	1308	1201	1017	1542	1312	883	791	2017	4859	100	5892	1124	1713	29	54	42	71	32	52	35	37	43	55	56	3	109	27	36	0	3479	3874	3074	1531	3209	3330	4402	4609	2129	3764
Otu000006	74692	0	0	0	0	0	1	0	0	0	0	1	0	0	0	0	0	1	142	149	36	34	49	1364	748	898	2435	273	419	245	3090	481	232	1165	3507	46	314	137	186	0	1	6	0	1	1	2	2	0	2
Otu000009	68215	1615	462	3274	5593	2933	18469	3638	280	341	1943	5022	4029	749	3663	835	383	340	331	643	327	143	6395	98	1805	945	205	333	642	191	142	45	106	261	253	161	413	190	234	0	2	6	0	4	2	5	1	15	0
Otu000015	64013	0	0	0	0	0	0	0	0	0	0	0	1	0	0	0	1	112	9	0	1	10	6	0	0	2	1	4	0	1	0	0	17	3	1	168	206	39	96	622	82	94	804	87	61	109	87	419	224
Otu000010	62489	18	0	2	8	9	8	5	21	10	15	6	11	11	4	8	5	8	355	110	61	78	87	1185	1787	2408	3998	928	635	1553	3894	2501	2337	4935	3099	380	1885	1013	1042	45	18	102	2	8	19	39	54	7	25
Otu000025	48146	192	207	81	155	142	128	195	197	271	184	201	180	463	190	126	128	5407	7516	2592	1331	1283	2263	47	62	49	78	45	56	34	45	45	58	95	80	20	36	42	0	566	346	300	462	523	277	325	279	208	284
Otu000014	47792	62	3	42	66	53	153	17	7	24	103	83	37	16	48	14	42	2	359	128	50	42	130	2290	4046	1555	1369	1565	2059	1678	865	920	164	7691	4637	118	241	110	213	30	18	216	3	13	101	11	15	366	27
Otu000012	44226	1027	804	328	440	500	469	558	218	1956	1065	875	354	596	1301	338	608	3332	543	77	453	233	830	4	1	4	7	2	1	1	5	5	2	2	2	11	14	21	0	1692	1547	1584	3564	2598	1363	1454	933	1030	2016
Otu000013	44096	0	0	1	2	1	0	0	0	1	7	0	2	1	0	0	0	0	208	235	36	18	39	239	244	791	4359	502	984	944	94	135	230	3731	10064	265	66	547	103	4	11	71	45	9	4	5	12	86	11
Otu000018	41890	3335	1041	189	394	714	640	3527	4169	1304	365	283	3778	4221	232	995	322	116	123	286	4841	1694	1093	192	161	378	416	232	482	327	290	439	484	46	48	103	97	95	51	151	209	159	66	114	214	273	246	300	188
Otu000026	41785	0	0	0	0	0	0	0	0	0	0	0	0	0	0	0	0	0	481	58	56	44	41	68	1838	7001	485	4971	6074	2466	1025	1444	82	6637	812	42	34	25	39	0	0	0	0	0	0	0	0	0	0
Otu000024	39642	1680	1056	318	228	185	243	264	473	685	716	671	713	2098	285	456	552	5318	1045	7193	1895	232	3888	46	28	24	48	22	34	19	41	17	33	22	335	49	13	119	1	423	426	462	1168	992	543	415	556	291	690
Otu000011	36342	472	1376	503	900	302	412	988	2793	4991	562	1019	2526	759	429	4376	725	201	30	106	68	1173	208	14	12	8	12	1	6	4	7	7	6	0	0	1	37	9	0	44	40	809	65	171	59	18	29	101	138
Otu000017	33568	283	168	101	226	381	283	691	565	1016	663	504	231	325	176	98	151	16	3	122	178	4	9	1	0	1	2	1	1	6	3	4	2	0	5	8	2	1	0	5036	2117	1003	2171	2594	1648	1340	1220	1176	1157
Otu000035	33114	49	50	12	30	28	28	62	71	71	38	15	18	30	108	55	24	692	578	3011	108	278	817	14	9	11	10	7	14	13	9	12	16	8	141	0	16	57	0	81	36	58	192	72	65	66	41	168	98
Otu000016	32421	748	585	312	892	1165	729	1242	1222	1150	818	711	862	1193	853	459	546	82	9	28	865	75	5	5	3	4	5	5	7	4	1	13	6	0	4	24	1	0	0	1853	1994	1705	1141	1571	1753	1786	1701	1565	1395
Otu000019	31049	365	287	129	322	555	358	494	491	573	502	357	568	762	493	284	337	179	454	72	1442	108	13	52	23	144	54	54	84	89	54	30	90	42	18	50	44	9	1	1925	2045	1854	1646	2020	2323	1863	1737	915	1468
Otu000022	30630	2173	1356	1057	790	335	341	522	1092	911	940	1183	923	1541	571	1570	454	108	57	1713	1806	47	967	71	928	151	38	34	32	41	59	41	64	56	119	85	254	68	244	577	420	368	1002	686	386	419	441	271	463
Otu000020	30334	834	874	419	763	1051	698	1379	882	1915	1393	1203	510	530	806	449	482	51	5	12	246	16	1	20	0	2	3	1	8	126	9	60	8	2	2	6	1	10	2	1285	1463	1465	3253	1749	1051	1206	1128	726	1521
Otu000042	26830	0	9	3	5	1	7	4	57	48	10	11	4	4	9	29	5	237	73	11	9	16	28	2	61	23	9	9	28	13	4	6	37	12	16	9	39	47	58	126	41	38	308	52	29	26	27	146	86
Otu000053	26776	1	13	1	0	0	1	0	1	37	26	16	25	64	23	22	37	6041	4737	1276	79	1060	912	38	23	22	34	27	20	26	25	18	21	71	49	6	47	27	0	29	18	21	57	21	29	18	20	73	56
Otu000023	26394	587	522	304	664	604	525	662	666	758	684	598	567	715	711	397	401	197	158	20	1625	298	347	6	6	4	10	13	5	2	8	10	6	2	1	42	10	3	1	1259	1451	1688	677	1147	1331	1352	1290	786	1112
Otu000047	25075	0	0	0	0	0	0	0	0	0	1	0	0	0	0	0	0	2	9	1	0	0	23	0	0	0	0	0	0	0	0	0	0	0	0	0	0	2	0	69	59	1	34	24	101	7	55	165	90
Otu000029	23202	341	239	141	310	204	160	250	379	305	277	230	338	520	282	268	163	298	502	135	1059	84	242	4	8	5	15	6	8	11	5	3	13	5	6	26	5	16	0	1368	1294	1313	1135	1183	1355	1089	1261	560	939
Otu000052	23018	0	0	0	0	0	0	0	0	0	0	0	0	0	0	0	1	66	12	0	0	1	11	0	1	0	1	1	0	0	0	0	1	0	1	14	9	0	0	191	25	20	684	94	18	46	34	122	82
Otu000030	22825	6	0	1	8	7	1	1	5	0	8	3	3	3	5	0	2	0	132	49	15	12	26	277	930	751	2001	188	70	191	399	135	430	2139	1272	22	194	23	32	15	2	47	2	1	6	19	25	5	10
Otu000032	22749	1	0	0	3	3	3	1	1	0	1	1	2	1	4	3	1	0	119	76	33	26	31	228	1302	504	1843	154	366	494	2250	590	427	1372	1337	76	210	24	60	9	11	75	1	4	4	26	50	6	14
Otu000033	22064	172	161	57	146	227	126	204	174	189	159	118	166	354	179	111	109	698	1750	214	1081	881	765	21	20	21	19	11	18	19	16	19	20	24	7	21	26	31	0	698	763	733	637	973	869	899	817	778	773
Otu000027	20707	313	360	153	218	240	196	414	259	518	418	303	225	364	196	159	228	29	8	40	295	165	243	4	4	0	2	1	3	6	3	5	4	0	2	6	4	10	0	1102	1549	1265	1408	1987	1823	1224	1435	675	1709
Otu000028	20469	0	0	0	0	0	0	0	0	0	0	0	0	0	0	0	0	0	23	18	8	6	11	455	163	322	652	172	114	60	405	222	154	238	521	59	108	51	110	0	0	0	0	0	0	1	2	0	1
Otu000051	20075	138	91	68	149	181	151	87	78	120	158	113	89	211	141	63	74	1332	1721	1229	358	642	1883	18	25	30	36	15	21	16	26	15	27	43	62	10	27	69	1	427	439	422	402	439	476	354	399	213	370
Otu000038	18976	212	206	111	225	225	202	295	255	315	220	234	193	296	257	181	154	416	834	131	598	241	460	6	8	3	12	10	12	5	7	13	11	8	12	11	4	10	1	1096	938	777	824	943	673	687	689	384	601
Otu000021	18952	0	0	0	0	0	0	0	0	0	0	0	0	0	0	0	0	0	0	0	1	0	0	11	7	0	2	3	3	0	3	18	6	0	5	0	21	0	1	33	27	356	6	57	8	13	7	365	19
Otu000056	18092	479	173	22	97	63	31	79	542	225	29	29	205	248	92	242	41	460	110	6	69	636	364	3	2	5	5	7	1	3	8	6	57	3	1	0	54	14	10	223	252	155	141	224	258	305	292	317	176
Otu000048	18066	0	0	0	0	0	0	0	0	0	0	0	0	0	0	0	0	0	32	33	11	18	10	606	361	621	1090	24	23	29	1356	53	90	577	1100	41	208	57	79	0	0	1	0	0	0	0	2	0	0
Otu000034	16765	0	0	0	0	0	0	0	0	0	0	0	0	0	0	0	0	0	0	0	0	0	0	0	0	0	4	1	0	0	4	0	0	0	12	0	0	0	0	0	0	0	0	0	0	0	0	0	0
Otu000043	16678	13	46	69	273	96	313	796	339	3302	1167	820	428	55	262	105	275	92	21	212	81	3351	65	9	8	9	24	4	4	4	11	3	7	0	8	3	71	0	1	289	413	173	358	355	400	308	407	307	280
Otu000037	16632	305	288	135	449	494	289	435	273	435	464	450	228	307	355	172	157	217	548	13	369	124	216	3	6	2	3	4	5	5	6	6	2	8	0	10	7	7	0	613	1075	1104	454	641	807	833	842	514	827
Otu000039	16618	648	62	2296	516	201	209	218	90	77	413	287	31	16	235	94	159	15	42	379	32	10	193	239	667	380	112	131	565	197	125	627	387	833	748	5	7	10	7	6	4	2	1	3	11	1	2	10	131
Otu000040	16026	931	519	215	512	650	445	974	1162	834	743	684	885	1129	435	318	314	70	11	19	1303	10	6	5	5	9	16	5	8	3	7	2	4	0	1	37	1	0	0	425	476	332	218	336	353	393	392	241	341
Otu000036	15536	62	55	66	117	131	81	114	104	132	151	121	115	112	170	88	84	75	206	49	143	15	20	2	2	11	6	3	0	2	3	7	2	7	3	6	7	18	0	803	1301	1194	713	787	1493	1023	1287	1371	846
Otu000031	15400	0	0	0	1	0	0	0	0	1	0	0	0	0	0	1	0	0	102	15	11	11	12	11	106	49	372	430	212	256	305	517	283	1896	39	31	68	138	86	2	3	36	1	8	6	3	5	38	176
Otu000045	15206	2789	1200	3709	296	228	218	94	123	153	757	791	101	43	320	456	3031	84	12	402	75	15	210	2	1	10	6	4	6	1	0	4	4	0	9	2	0	3	0	0	0	0	0	0	1	0	0	4	2
Otu000044	14509	429	3730	546	451	252	170	75	148	160	746	365	170	99	386	242	1643	89	31	994	22	12	373	8	19	69	10	28	12	2	8	7	15	6	47	8	10	8	2	3	2	5	1	3	1	2	6	29	15
Otu000077	13843	0	0	0	0	0	0	0	1	0	0	0	0	0	0	0	0	0	248	14	13	7	7	16	2494	181	308	1123	48	1717	117	36	63	4254	703	34	44	23	51	0	0	0	1	0	1	49	1	2	2
Otu000066	13712	289	86	25	89	184	119	301	513	316	396	212	770	630	194	68	121	189	531	49	476	2670	1095	72	64	378	93	152	99	343	61	83	328	36	20	8	91	26	15	120	124	107	31	46	125	173	111	137	124
Otu000057	13562	351	144	102	241	293	200	521	573	606	360	670	1440	637	218	208	176	115	339	28	770	830	348	107	61	167	115	135	38	124	64	84	137	12	52	15	29	13	54	132	230	235	46	105	283	397	324	335	219
Otu000083	12978	0	0	0	0	0	0	0	0	0	0	0	0	0	0	0	0	0	0	0	0	1	1	0	0	0	0	0	0	0	1	0	0	0	1	6	1	1	0	54	37	5	2	2	70	4	32	72	36
Otu000070	12910	72	28	40	24	6	9	8	56	27	221	2098	68	477	78	273	29	530	78	118	514	33	1052	74	4	13	27	12	19	15	3	31	39	20	43	86	150	200	39	30	16	13	109	39	27	11	11	40	17
Otu000050	12766	0	0	0	3	1	0	0	0	0	0	0	0	0	0	0	0	0	27	22	10	13	11	48	219	77	366	24	70	70	944	389	96	138	240	71	771	21	117	1	8	24	0	0	1	3	9	3	4
Otu000058	12699	116	87	15	29	29	32	97	99	100	43	70	68	107	13	17	24	316	291	470	144	388	322	5	6	8	5	1	4	4	3	4	1	4	7	1	2	6	0	1309	608	564	2667	890	637	456	497	264	530
Otu000082	12498	1	1	0	0	0	0	0	0	0	0	0	0	0	0	0	1	40	89	67	0	3	3	0	0	3	5	1	4	3	5	11	8	0	5	13	27	6	13	56	29	28	253	90	26	31	40	84	89
Otu000055	12315	56	53	48	149	228	127	73	42	61	88	71	52	102	171	96	47	317	317	465	146	41	557	5	5	4	4	3	1	4	3	3	1	2	18	9	0	45	4	728	607	981	1280	1215	932	746	692	439	755
Otu000068	12061	503	240	119	254	322	268	444	253	393	403	365	417	450	238	141	151	891	811	370	159	276	690	20	538	46	196	174	35	10	48	11	25	127	159	47	31	35	44	85	113	73	134	88	84	76	87	58	112
Otu000060	12022	1035	944	273	707	860	538	1005	595	1018	751	590	496	856	430	258	237	81	82	58	947	29	14	40	4	2	6	4	6	35	5	36	3	1	1	23	1	1	2	4	2	9	0	1	2	4	5	5	2
Otu000054	11820	109	87	53	121	131	70	81	59	110	105	101	72	152	152	78	60	226	264	7	116	17	101	5	1	1	2	3	3	8	2	4	4	1	0	2	2	1	0	875	974	932	690	899	921	873	872	448	593
Otu000041	11616	0	0	1	0	1	0	0	0	0	1	0	0	0	0	0	0	0	4	1	0	7	1	19	0	15	3	15	44	106	3	20	23	32	3	5	5	0	7	54	18	90	109	31	83	51	45	10082	48
Otu000049	11539	0	0	0	0	0	1	0	0	0	0	0	0	0	0	0	0	0	14	7	5	0	2	10	354	57	414	22	22	40	403	8	22	240	443	6	4	1	1	1	5	1	0	0	0	39	0	0	4
Otu000061	11436	54	17	5	18	32	13	146	82	59	29	22	217	114	12	9	17	5	8	13	68	15	8	229	151	233	360	497	573	554	252	508	623	43	6	123	124	21	37	461	394	187	353	524	529	524	451	529	448
Otu000099	10979	0	5	0	0	0	0	0	0	0	0	13	1	0	0	30	0	12	3	20	0	5	6	0	0	0	0	0	0	1	0	0	0	0	1	2	8	121	0	17	10	7	23	7	27	6	19	57	40
Otu000084	10301	203	75	10	34	73	49	427	247	317	420	373	532	619	106	19	40	128	269	29	253	3763	475	16	16	133	26	40	16	25	17	16	105	4	1	3	77	11	2	68	71	31	38	51	68	64	101	71	37
Otu000073	10192	148	126	37	105	103	99	170	142	143	115	109	99	155	111	75	72	355	917	16	309	46	80	3	3	2	6	4	2	2	4	5	3	9	2	5	1	3	0	475	396	327	381	428	380	316	329	183	328
Otu000063	10088	276	40	94	16	3	7	5	35	7	95	253	45	51	84	29	19	21	31	861	112	18	476	17	86	109	21	9	14	23	69	33	75	13	49	13	101	53	29	5	4	2	2	1	10	2	8	14	10
Otu000105	10060	35	26	17	29	30	24	25	28	56	40	35	24	61	40	30	37	1966	1366	641	155	109	672	6	4	4	5	6	6	6	11	2	4	8	17	2	2	7	1	103	76	61	75	78	68	76	75	64	79
Otu000102	9623	0	0	0	0	0	0	0	0	0	0	0	0	0	0	0	0	0	1	0	0	0	0	0	0	0	0	0	0	0	0	0	0	0	0	0	0	0	1	115	20	15	27	4	11	17	14	36	57
Otu000076	9540	9	46	39	38	7	6	2	4	3	25	9	4	1	12	1	22	4	25	538	14	14	72	21	56	35	424	1763	898	205	734	204	72	178	169	4	5	17	3	1	0	1	1	0	0	0	0	5	1
Otu000065	9354	97	69	14	46	77	74	98	132	85	63	74	161	181	46	42	30	452	316	51	94	139	183	112	34	126	85	79	78	104	42	51	121	186	129	151	234	278	111	41	30	85	54	34	42	56	56	33	32
Otu000059	9286	42	18	9	17	31	41	63	103	57	57	36	85	49	25	11	10	14	42	3	57	21	2	3	8	42	31	2	3	4	22	2	24	36	19	65	32	18	6	586	1146	783	527	595	1152	869	965	400	740
Otu000072	9240	1	2	0	0	1	0	1	4	0	0	0	1	2	0	0	0	0	29	13	9	7	13	143	246	302	503	97	32	111	148	44	213	551	276	174	441	330	669	7	4	20	0	1	3	10	9	3	1
Otu000112	9071	3	0	0	0	0	0	0	2	1	3	0	0	1	0	0	0	0	41	31	22	16	23	379	38	463	123	325	690	1437	2049	1083	305	43	22	84	32	41	13	1	0	1	0	1	0	1	1	2	1
Otu000046	9055	1	13	0	0	0	0	2	10	7	0	1	21	6	1	3	2	6	41	1	2	30	25	24	303	112	28	14	92	26	39	41	100	38	74	90	328	34	77	27	15	43	14	8	8	14	8	204	10
Otu000157	9023	0	0	0	0	0	0	0	0	0	0	0	0	0	0	0	0	0	48	38	27	25	35	51	2789	921	55	875	1003	15	29	950	587	97	7	39	694	139	196	0	0	0	0	0	0	0	0	0	0
Otu000132	8812	52	23	3	19	42	26	69	134	71	95	64	294	174	21	7	17	37	46	20	3139	2705	1071	25	32	76	37	35	34	55	23	34	115	3	0	58	54	19	1	4	6	8	1	2	1	3	0	2	6
Otu000074	8681	2164	707	211	478	700	249	1418	78	366	226	218	205	956	118	79	104	25	67	41	51	4	2	2	3	5	8	3	0	1	1	2	16	1	1	2	1	1	0	19	32	15	4	7	18	17	14	7	21
Otu000069	8652	585	209	98	171	246	158	418	486	369	382	264	460	434	130	62	105	22	1	15	411	3	2	0	1	1	1	0	1	6	0	4	0	0	0	11	1	0	0	266	362	304	555	346	345	328	322	168	402
Otu000067	8632	364	240	105	232	296	192	669	420	463	362	293	406	464	230	144	146	28	0	6	73	6	0	0	0	0	1	0	1	0	0	2	0	0	0	3	0	0	0	294	452	317	185	296	339	399	386	225	350
Otu000071	8613	5	3	0	2	1	1	0	7	3	7	6	3	1	1	0	1	0	7	4	5	4	1	52	313	162	83	37	52	76	99	17	187	120	446	8	174	6	22	50	23	23	194	76	11	23	16	9	36
Otu000078	8452	1	1	7	11	8	10	1	1	0	1	0	1	1	3	1	5	0	14	19	55	6	15	60	85	25	47	1695	81	33	11	74	221	14	21	1727	201	97	639	5	4	20	1	8	0	1	2	7	0
Otu000093	8378	50	69	34	74	91	71	89	56	87	77	60	33	87	114	48	49	809	1414	14	59	88	214	0	0	3	2	6	5	3	9	2	6	25	0	2	5	2	0	291	313	279	261	398	270	275	226	133	273
Otu000116	8359	1	1	0	0	0	0	0	2	0	0	0	0	0	0	0	0	0	23	12	18	8	19	796	17	873	57	1988	844	703	355	549	338	25	4	77	58	47	30	0	0	0	0	0	0	0	0	0	0
Otu000103	8251	56	56	42	78	61	45	73	70	76	39	52	65	134	65	49	50	918	1002	17	483	103	270	7	7	10	7	4	10	4	8	4	5	22	2	12	4	10	0	249	207	176	179	183	147	159	177	95	139
Otu000136	8151	0	0	0	0	0	0	0	0	0	0	0	1	1	0	0	0	3	4	34	4	0	4	0	1	22	0	1	10	1	2	2	15	1	4	115	2	2	17	8	6	21	48	19	12	10	13	18	23
Otu000075	7889	196	95	34	98	180	131	239	408	195	101	45	299	343	110	28	65	191	129	7	57	277	69	1	1	0	1	0	3	3	1	5	1	5	0	1	5	2	0	229	497	375	399	283	520	416	396	264	432
Otu000137	7842	5	0	1	1	0	0	1	0	1	1	2	1	7	0	2	1	540	666	299	6	2	212	3	2	0	1	1	0	1	2	0	4	7	7	0	0	1	0	18	4	2	64	13	5	5	2	43	17
Otu000091	7759	46	51	23	66	89	39	55	22	53	41	43	39	57	51	25	40	102	193	7	283	86	69	5	3	3	7	2	3	1	4	1	4	0	0	4	2	2	0	371	317	316	361	366	290	306	257	218	293
Otu000113	7744	60	27	5	30	30	18	36	48	32	44	34	31	48	15	7	9	4	35	16	9	12	16	214	287	464	738	146	184	383	448	610	261	439	581	11	57	35	12	40	14	196	3	22	21	44	81	19	33
Otu000168	7684	0	0	0	0	0	0	0	0	0	0	3	0	0	0	0	0	4	13	6	13	17	13	22	1545	429	887	793	250	22	627	232	679	115	312	55	584	143	452	1	1	3	1	3	2	0	1	1	2
Otu000100	7655	721	218	71	184	228	128	270	478	253	171	198	386	383	275	405	296	155	98	14	620	1256	516	13	3	6	18	9	15	6	6	19	14	4	1	15	28	2	4	3	1	0	0	0	0	3	0	1	0
Otu000144	7545	0	0	0	0	1	0	2	1	2	2	0	2	1	0	1	0	0	26	4	8	15	8	26	60	42	61	913	3645	1211	55	359	315	54	18	1	2	0	0	1	7	27	1	0	5	0	0	80	3
Otu000064	7509	0	0	0	0	0	0	0	0	0	0	0	0	0	0	0	0	0	1	0	1	8	0	1	8	35	1	3	0	9	10	0	1	4	9	1	2	2	0	3	13	53	4	5	7	192	2	191	10
Otu000107	7508	46	27	12	20	20	33	29	171	41	14	15	195	42	17	515	28	373	201	812	56	67	222	64	17	30	14	20	24	24	12	30	197	5	42	101	278	227	37	36	39	29	207	72	31	29	43	33	42
Otu000080	7492	30	9	6	10	8	3	8	2	9	11	24	47	32	1	6	2	5	411	3	7	100	11	0	2	0	6	0	0	0	1	1	0	8	0	0	4	0	0	245	498	326	122	224	487	772	619	1187	343
Otu000062	7434	0	0	0	0	0	0	0	0	0	0	0	0	0	0	0	0	0	4	11	1	1	2	86	480	53	28	1093	33	4	102	4	3	11	12	0	0	0	4	2	2	3	3	0	2	3	1	124	2
Otu000096	7276	36	33	16	36	36	41	52	19	43	19	20	11	12	50	11	16	169	132	13	226	32	26	2	1	0	6	2	1	0	1	2	2	3	0	3	1	1	0	469	326	312	491	418	264	259	218	160	230
Otu000149	7265	0	0	0	0	0	0	0	0	0	0	0	0	0	0	0	0	0	0	0	1	1	0	1	8	2	6	3	0	3	2	3	20	8	5	122	75	27	353	6	48	14	62	13	9	16	6	26	16
Otu000085	7230	411	407	48	176	160	220	972	135	122	56	176	132	454	317	2185	186	38	3	28	28	77	10	3	0	1	1	4	9	21	0	4	3	0	0	1	2	0	0	9	11	27	480	61	12	5	28	16	37
Otu000079	7108	236	192	90	190	224	222	268	337	351	310	284	261	229	310	208	158	20	1	2	124	2	0	1	0	0	0	0	1	0	0	0	0	0	0	3	1	0	0	320	394	325	160	265	348	323	364	133	266
Otu000170	7069	27	13	3	12	14	16	63	67	64	59	45	137	101	46	9	12	241	692	2647	222	716	1001	19	15	27	32	18	24	27	21	15	28	7	80	5	10	166	14	17	16	14	10	4	19	21	15	18	7
Otu000141	6934	0	0	0	0	0	0	0	0	0	0	0	4	2	0	0	0	2	3	1	2	1	2	8	9	14	34	10	31	23	58	50	75	9	26	52	149	21	71	87	61	99	174	109	92	85	87	140	85
Otu000125	6885	163	33	64	140	63	109	73	81	387	450	648	202	76	35	47	36	29	40	84	84	73	300	107	342	349	39	126	1270	106	65	76	28	235	128	34	35	14	46	7	13	26	14	18	19	56	22	37	6
Otu000135	6849	19	12	5	9	6	1	17	6	9	4	7	9	43	6	8	7	525	273	678	75	303	145	1	0	2	3	2	1	1	1	5	0	1	23	3	12	0	0	118	100	103	274	228	108	108	90	58	156
Otu000152	6840	0	0	0	0	0	0	0	0	0	0	0	0	0	0	0	0	0	9	14	5	22	10	11	3622	85	56	111	78	30	56	51	461	5	8	14	1932	88	87	1	0	0	0	0	0	0	0	0	0
Otu000109	6834	0	0	0	0	0	0	0	0	0	0	0	0	0	0	0	0	0	0	4	0	0	1	0	22	6	5	0	0	0	5	0	0	10	356	2	1	1	1	0	0	0	0	0	0	0	0	0	0
Otu000086	6816	450	310	26	168	163	71	815	584	666	477	458	1374	734	42	87	119	12	0	13	140	1	1	0	0	1	0	0	0	0	0	0	0	0	0	2	0	0	0	6	4	19	2	8	13	9	9	7	16
Otu000165	6811	0	0	0	1	0	0	0	0	0	0	0	0	0	0	0	0	2	15	5	7	15	5	15	2548	5	492	7	4	9	443	4	89	151	45	5	538	4	1146	2	7	1	5	1	4	2	8	2	2
Otu000098	6773	88	96	49	114	88	59	78	59	78	80	53	61	58	58	57	29	168	423	4	64	28	24	0	1	2	2	0	3	1	1	2	0	4	0	0	0	0	0	228	276	201	60	165	273	388	399	204	418
Otu000106	6762	45	49	20	65	62	37	44	57	91	53	30	43	49	21	34	22	5	44	5	37	107	8	2	2	1	6	2	4	0	2	2	10	0	2	3	26	8	32	208	290	215	249	220	239	181	189	131	209
Otu000155	6726	2	1	0	0	1	1	3	3	4	2	4	4	9	3	2	0	6	15	10	12	5	17	706	79	683	133	929	192	951	212	629	294	56	43	174	33	393	31	2	1	11	1	1	1	3	6	0	3
Otu000087	6499	3	19	10	11	16	9	24	1594	99	9	102	650	179	9	1589	39	180	51	5	9	140	28	1	12	12	3	9	1	3	2	3	183	0	1	15	38	38	4	2	2	0	17	9	2	0	0	2	2
Otu000094	6429	1	1	1	0	0	0	1	2	0	5	0	1	2	0	0	1	46	133	105	11	4	28	54	71	28	65	273	35	11	41	11	64	99	568	193	26	243	452	0	2	3	8	6	2	4	2	3	2
Otu000156	6280	0	1	0	0	0	0	0	1	0	0	3	0	4	0	0	1	2	9	12	21	22	18	86	16	98	44	112	67	139	164	94	143	54	50	539	944	747	1176	5	0	1	0	0	0	2	0	0	1
Otu000097	6188	137	225	40	44	43	83	337	309	689	200	215	198	231	84	919	152	27	11	67	99	53	58	28	6	38	1	185	65	474	52	26	78	0	2	3	2	6	0	2	1	2	0	0	0	1	2	1	1
Otu000110	6149	147	135	97	191	241	165	114	124	207	194	197	101	115	139	71	110	13	0	0	166	21	0	1	0	0	1	0	0	0	0	0	0	1	0	5	0	0	0	182	118	82	1359	298	130	97	97	45	105
Otu000101	6129	0	0	0	0	0	0	1	0	0	2	0	0	1	0	0	1	0	20	10	4	1	4	42	200	229	397	53	7	48	72	11	61	623	574	11	22	71	36	4	4	13	0	4	1	6	15	0	1
Otu000164	6102	26	6	0	2	2	0	32	52	10	7	3	19	4	4	0	1	3	10	11	18	32	12	454	38	298	68	650	846	614	405	593	472	12	3	98	225	93	21	3	1	4	1	0	0	7	1	2	3
Otu000121	6067	209	81	15	24	82	74	440	212	261	323	290	412	377	65	25	41	32	24	29	247	227	76	14	15	184	22	43	21	50	23	19	109	4	3	3	7	2	0	106	120	67	86	54	94	74	105	87	74
Otu000123	6066	37	26	5	8	2	4	34	151	20	15	56	29	35	3	33	4	43	20	8	21	32	39	650	100	102	196	593	199	313	280	112	256	40	45	58	120	175	254	36	28	74	43	22	18	15	8	16	15
Otu000140	6052	295	292	62	115	51	17	135	434	101	99	82	397	444	20	134	28	54	1016	68	290	573	291	12	6	1	8	2	5	10	6	19	13	17	5	16	32	6	0	2	0	13	2	2	4	1	4	5	2
Otu000138	6049	14	1	1	12	11	1	4	16	2	6	8	5	14	3	1	2	0	25	20	23	18	15	678	171	598	133	250	78	97	28	12	102	439	1129	16	26	28	77	6	15	236	0	27	13	4	13	36	19
Otu000126	6029	239	113	24	79	57	31	517	332	231	114	95	669	620	14	37	33	27	101	4	76	440	9	1	1	3	1	3	1	1	0	1	12	0	0	2	11	0	0	32	27	22	35	20	11	15	23	11	17
Otu000090	6001	147	122	52	131	75	56	68	120	78	136	170	178	343	129	84	60	14	215	16	16	5	1	4	1	5	0	6	3	4	1	10	2	3	1	0	3	0	0	330	441	479	222	221	448	385	427	336	294
Otu000088	5996	41	60	26	85	153	137	109	71	169	152	122	73	73	178	59	83	39	87	3	84	1	6	0	0	0	1	0	0	0	5	1	0	1	0	3	1	0	0	354	386	350	186	387	360	485	425	242	423
Otu000092	5978	5	15	4	23	43	61	9	11	18	32	31	62	56	100	39	35	145	45	3	19	293	80	0	1	2	3	0	1	0	3	2	2	0	0	1	4	0	0	177	189	396	89	1208	305	261	352	300	623
Otu000130	5919	92	89	33	84	90	208	41	13	9	28	162	3	35	21	70	13	153	74	102	63	15	231	499	8	80	22	34	19	13	10	30	246	21	24	1037	233	551	437	6	5	13	5	6	1	1	4	4	30
Otu000177	5893	0	0	0	0	0	0	0	1	0	0	0	0	0	0	0	1	0	26	17	13	2	21	36	305	41	109	2371	13	480	12	51	269	754	15	90	67	404	206	0	0	0	0	0	0	0	0	0	0
Otu000229	5855	3	0	2	15	3	0	1	2	0	0	4	1	2	1	1	0	3	10	38	5	8	2	194	290	118	271	133	40	159	57	3	54	161	3387	9	9	2	10	2	2	29	0	0	3	1	2	18	2
Otu000104	5777	59	57	29	72	66	50	64	67	67	89	57	78	86	66	44	28	35	23	132	87	15	47	4	6	20	9	16	5	6	2	9	31	17	17	77	90	304	37	274	344	367	252	248	393	324	293	310	172
Otu000089	5772	146	93	88	146	179	137	137	116	161	220	197	122	176	187	66	101	13	1	5	66	1	0	0	0	0	0	0	0	1	1	0	0	0	0	4	0	0	0	285	428	484	195	274	469	407	293	141	244
Otu000158	5697	214	79	1	42	57	175	307	353	32	4	2	170	195	40	303	89	945	364	11	10	46	10	49	28	70	51	88	124	123	88	269	557	8	4	58	169	43	141	2	2	2	5	3	1	1	1	4	1
Otu000118	5682	0	0	0	0	0	0	0	3	3	9	2	2	17	4	0	1	1	17	6	17	6	2	88	266	296	1229	160	78	174	172	55	234	161	88	8	29	6	3	12	0	14	0	2	1	19	14	1	2
Otu000108	5656	184	108	61	132	200	232	153	350	376	558	478	486	440	548	174	272	19	2	12	298	4	0	2	0	4	1	3	4	5	7	6	2	1	0	5	0	8	0	24	40	60	52	33	61	66	59	33	71
Otu000154	5655	147	54	0	7	25	6	44	21	18	46	16	51	100	8	13	14	2389	130	1	2	18	33	11	1	12	1	4	1	57	3	29	8	14	5	44	3	1	1	22	35	209	3	23	57	32	36	78	215
Otu000146	5542	0	0	0	0	1	0	0	0	1	1	0	0	0	0	0	0	1	14	8	2	4	5	38	217	127	402	141	156	172	435	209	112	455	319	26	226	83	379	9	2	15	0	0	0	2	8	1	6
Otu000241	5495	0	0	0	1	0	0	0	1	0	1	0	0	0	0	0	0	1	21	17	23	5	20	4120	9	14	22	11	25	16	13	16	86	12	6	257	43	218	253	0	0	0	0	0	0	0	0	0	1
Otu000120	5165	312	277	145	312	341	303	630	194	444	472	337	220	227	319	148	181	25	1	17	8	3	0	15	4	35	11	6	13	41	26	19	2	9	9	0	0	0	0	0	1	4	0	3	0	0	3	1	2
Otu000117	5152	222	251	168	334	544	253	155	299	458	460	379	307	263	548	228	220	13	1	2	11	26	0	0	0	0	0	0	0	2	1	0	0	0	0	1	0	0	0	0	0	2	0	0	1	0	2	0	1
Otu000122	5110	542	243	87	177	193	125	298	779	423	167	166	495	437	110	222	88	44	37	10	273	7	7	1	1	0	0	1	3	1	0	4	3	0	0	5	0	0	0	5	20	21	0	5	19	19	11	17	24
Otu000139	5095	1	1	0	0	0	0	0	2	0	0	0	1	2	0	0	0	2	24	13	16	6	10	194	124	338	167	206	180	292	243	305	150	269	112	65	101	179	73	4	3	6	1	2	1	6	3	1	1
Otu000114	5026	64	53	32	106	108	96	112	55	126	133	105	76	104	68	44	56	8	50	4	30	1	24	0	0	0	1	0	1	0	0	1	0	0	0	0	0	0	0	308	403	505	436	312	376	212	280	108	180
Otu000192	4983	6	8	15	37	21	11	12	10	25	44	24	9	6	50	8	5	10	52	5	26	18	29	39	1619	160	278	258	213	156	106	142	335	239	305	4	16	47	27	20	35	31	177	96	32	20	20	12	52
Otu000119	4974	89	77	33	83	103	86	108	108	108	92	98	81	44	71	21	31	73	100	1	338	93	46	2	7	1	2	1	2	0	3	0	4	1	0	8	4	0	0	187	478	361	77	186	276	282	269	206	247
Otu000134	4875	371	192	73	118	177	131	377	645	256	188	217	455	486	85	111	83	26	2	8	789	5	7	3	2	5	8	4	6	4	2	0	4	0	0	22	0	0	0	2	1	1	0	0	2	2	3	2	0
Otu000128	4817	85	81	39	103	104	81	273	162	263	355	295	186	109	135	83	115	12	5	5	4	4	3	57	83	89	96	20	12	82	44	34	81	15	19	76	42	65	10	52	100	113	18	60	115	91	177	85	101
Otu000131	4799	70	50	9	50	5	4	12	23	47	12	26	80	47	8	88	9	21	73	10	165	7	27	60	720	246	271	147	420	86	2	35	273	0	1	3	6	14	6	4	0	0	2	1	0	0	0	3	2
Otu000184	4781	0	0	0	0	0	0	0	0	0	0	0	0	0	0	0	0	0	3	0	3	0	6	2	9	3	12	11	103	1565	34	187	43	0	25	1	0	0	5	0	0	0	0	0	0	0	0	0	0
Otu000277	4777	32	1	0	0	1	0	0	1	6	4	0	2	5	2	3	1	1119	140	8	16	520	2696	5	14	9	15	3	12	3	5	16	12	2	0	0	22	61	0	0	0	0	0	0	0	0	0	0	0
Otu000239	4756	0	0	16	6	0	0	0	0	0	3	4	0	0	1	2	4	0	1	1	0	0	3	0	0	0	0	0	0	0	0	0	0	0	0	0	3	0	0	2	2	0	20	4	7	3	0	0	9
Otu000201	4697	53	33	14	46	61	33	35	24	66	50	54	44	70	47	43	34	934	930	25	110	211	201	6	10	4	10	3	8	2	3	9	6	14	1	4	8	4	0	41	38	36	61	50	30	41	28	23	50
Otu000176	4695	1	0	0	0	0	0	0	1	0	0	0	0	0	0	0	0	0	10	3	8	7	7	126	13	342	88	172	228	205	837	771	149	2	23	3	10	68	39	0	0	0	0	1	0	0	0	0	0
Otu000190	4672	0	4	0	3	10	3	3	3	1	2	1	2	3	12	3	2	0	13	3	7	6	7	212	374	451	689	204	125	295	485	192	146	139	73	1	4	1	5	2	7	83	1	4	11	9	71	6	45
Otu000115	4650	0	0	0	0	0	0	0	0	0	0	0	0	0	0	0	0	0	8	1	7	2	6	3	900	5	739	2	9	6	3	2	6	0	0	0	0	0	0	0	0	0	0	0	0	0	0	0	0
Otu000095	4542	40	9	15	10	6	10	7	14	5	57	76	8	15	23	13	7	9	3	12	9	12	31	8	102	148	7	40	24	13	27	6	75	3	9	125	37	29	15	0	1	4	1	3	2	1	0	5	6
Otu000187	4499	0	0	0	0	1	0	0	0	0	0	0	0	1	0	0	0	0	3	2	2	4	9	78	102	165	142	48	42	36	223	77	454	37	21	302	407	129	634	0	0	2	0	0	0	0	1	0	0
Otu000206	4485	9	1	1	0	0	1	0	1	0	0	1	4	8	0	0	1	12	44	72	12	17	93	38	10	7	19	5	36	7	9	57	94	7	9	94	693	25	185	26	10	11	34	2	12	8	6	17	11
Otu000111	4480	1	1	0	1	2	6	0	0	0	4	1	6	7	2	0	3	290	47	0	0	0	0	0	0	0	0	0	0	0	0	0	0	0	0	0	0	0	0	251	300	403	25	423	447	298	447	330	737
Otu000244	4415	7	0	1	8	7	7	7	12	5	7	4	7	9	7	3	2	1	29	20	15	13	10	207	72	237	186	175	661	475	482	537	154	175	188	4	80	9	5	11	3	37	3	1	6	10	28	6	9
Otu000214	4412	0	0	0	0	0	0	0	0	0	0	0	0	0	0	0	0	0	7	6	11	8	11	112	15	180	110	113	127	188	1110	429	310	37	31	130	31	272	236	0	0	0	0	1	0	1	0	0	0
Otu000210	4387	0	0	0	0	0	0	0	0	0	0	0	0	0	0	0	0	0	19	9	10	12	8	90	10	144	40	287	448	424	1441	351	50	40	39	1	0	0	4	0	0	0	0	0	0	2	1	0	0
Otu000133	4358	1	0	1	1	0	1	0	4	0	0	0	0	5	1	1	1	0	10	3	5	9	3	112	178	578	300	160	22	70	98	35	280	115	49	2	33	0	4	4	2	14	0	0	0	12	6	1	3
Otu000127	4339	91	76	39	123	120	119	74	49	147	128	82	44	90	81	20	32	4	0	0	73	7	5	0	0	0	0	0	0	0	0	0	0	0	0	5	0	0	0	348	304	299	204	198	369	210	208	117	264
Otu000322	4274	0	0	0	0	0	0	0	0	0	0	0	0	0	0	0	0	0	38	10	6	7	4	5	7	4	26	2805	72	194	189	17	3	540	330	6	5	1	2	0	0	0	0	0	0	0	0	0	0
Otu000175	4270	19	4	10	2	1	0	2	18	6	13	30	26	123	4	4	2	210	96	453	48	45	449	71	16	37	10	44	85	90	20	56	93	4	13	93	203	135	38	14	3	8	134	20	6	7	9	6	14
Otu000250	4255	2	0	0	0	1	0	1	1	0	0	0	0	0	0	0	0	64	301	20	4	1	48	1	1	1	2	0	1	0	1	1	0	7	4	0	0	0	0	3	0	8	16	13	6	3	2	12	6
Otu000081	4247	0	0	0	0	0	0	0	0	0	0	0	0	0	0	0	0	0	0	0	0	0	0	0	1	0	0	0	0	0	0	0	0	0	0	0	0	0	0	0	0	0	0	0	0	0	0	0	0
Otu000142	4214	54	41	16	48	45	15	45	155	55	39	32	113	237	30	53	22	174	104	32	109	28	18	11	1	10	6	0	11	12	3	2	11	9	1	4	11	9	9	258	197	209	206	201	228	198	195	102	142
Otu000207	4191	0	0	0	0	0	0	0	0	0	0	0	0	0	0	0	0	0	6	5	14	2	5	10	9	16	45	37	57	188	520	218	240	34	58	537	45	428	297	0	2	1	1	0	0	2	0	0	0
Otu000261	4191	16	17	1	2	5	1	0	15	12	3	0	7	4	3	5	4	1408	179	1	3	405	33	4	1	0	3	0	3	1	2	4	8	3	0	0	6	0	0	0	1	1	3	1	2	7	0	2	2
Otu000171	4167	56	18	6	2	9	1	13	119	37	26	8	84	68	12	17	24	1	7	3	24	7	3	146	64	158	170	351	268	292	134	204	235	41	8	56	198	9	12	30	20	24	2	21	35	39	22	48	23
Otu000129	4077	0	0	0	0	0	0	0	0	0	0	0	0	0	0	0	0	0	13	5	5	1	3	69	43	44	163	44	51	37	597	72	50	188	111	0	40	10	3	0	0	0	0	0	1	1	1	0	0
Otu000145	4051	0	2	0	0	0	0	0	2	1	0	0	0	1	3	1	0	0	20	11	1	7	7	51	123	152	235	44	14	57	96	22	96	245	137	34	151	141	80	4	1	7	0	0	0	5	9	0	0
Otu000217	3993	4	0	0	4	4	2	4	2	0	0	3	4	4	1	0	0	1	9	4	10	12	6	107	184	123	305	57	148	144	200	478	549	42	28	25	307	16	209	7	1	17	0	2	4	20	10	3	4
Otu000124	3932	0	0	0	0	0	0	0	1	0	5	0	0	0	0	0	0	0	2	5	1	1	5	17	2	9	15	14	146	10	0	19	105	33	106	19	22	4	5	1	0	17	0	2	1	0	1	21	2
Otu000178	3904	0	0	0	1	0	0	0	3	0	2	0	1	0	0	0	0	0	16	12	8	7	7	143	47	169	163	170	247	247	275	171	136	208	71	13	122	49	71	0	0	3	0	0	0	1	4	0	0
Otu000221	3901	9	0	3	8	7	2	6	6	12	11	1	7	11	12	1	6	1	21	3	5	8	4	92	155	200	440	64	186	254	215	198	97	352	378	7	16	75	4	10	5	48	6	12	9	23	35	9	16
Otu000160	3884	2	0	0	1	0	1	0	0	0	0	0	0	0	2	0	0	0	15	4	2	2	4	36	113	67	243	14	17	18	121	66	27	365	352	9	23	12	164	3	0	19	0	1	2	12	12	0	1
Otu000310	3873	4	0	8	6	3	2	1	0	0	2	1	0	1	3	0	1	0	16	24	9	9	13	4	2577	56	476	201	15	9	133	8	69	29	19	2	1	0	0	0	0	0	0	0	0	0	0	0	1
Otu000271	3860	0	0	0	0	0	0	0	1	0	1	0	0	0	0	0	0	0	7	2	9	5	4	326	17	236	28	220	397	734	325	738	150	17	2	52	11	25	18	0	0	0	1	0	0	1	0	0	1
Otu000366	3806	0	0	0	0	0	0	0	0	0	0	0	0	0	0	0	0	0	4	8	8	3	6	3648	6	7	8	6	12	6	10	9	11	0	0	0	0	0	54	0	0	0	0	0	0	0	0	0	0
Otu000328	3802	0	0	0	1	0	13	0	0	0	3	2	3	1	0	1	0	3	52	64	5	7	17	18	8	42	382	829	549	50	22	188	824	522	12	9	70	11	12	1	0	0	0	0	0	0	0	1	0
Otu000161	3788	24	16	18	51	8	83	32	31	18	8	9	20	22	47	35	7	34	59	58	16	16	72	495	14	288	15	10	11	15	1	16	44	21	435	58	180	14	137	7	11	76	2	37	6	4	70	38	23
Otu000275	3690	0	0	0	0	0	0	0	0	0	0	0	0	0	0	1	1	82	306	13	4	2	32	0	0	2	1	2	0	1	0	0	0	5	3	0	0	3	0	5	2	9	8	9	7	3	6	13	9
Otu000364	3639	0	0	0	0	0	0	0	0	0	0	0	0	0	0	0	0	0	7	9	10	7	13	4	1019	480	554	466	41	14	174	6	217	7	264	10	144	13	171	0	0	0	0	0	0	0	0	0	0
Otu000378	3639	0	0	0	0	0	0	0	0	0	0	0	0	0	0	0	0	0	9	4	6	6	12	1834	7	7	27	6	43	327	14	770	508	0	5	18	0	0	36	0	0	0	0	0	0	0	0	0	0
Otu000351	3635	1	0	0	0	0	0	0	2	0	0	0	0	0	0	0	0	6	1	3	7	11	12	636	5	30	11	383	575	429	49	1004	239	0	2	117	9	24	16	0	0	0	0	0	0	0	0	0	0
Otu000274	3632	5	0	1	0	0	0	1	0	2	1	1	1	0	1	0	0	2	5	11	11	15	19	20	9	17	16	11	11	10	6	11	131	22	13	410	556	1195	469	9	22	16	17	9	18	10	15	7	23
Otu000253	3626	1	1	0	2	1	0	0	2	0	2	0	1	2	5	4	1	0	9	3	9	3	3	58	345	179	821	217	44	189	194	50	381	197	83	0	12	1	3	3	0	19	0	0	1	16	5	0	4
Otu000153	3622	13	7	11	56	7	84	40	5	12	8	42	4	2	7	157	296	141	70	1	23	7	124	0	0	0	0	1	0	0	0	0	0	0	0	3	1	1	0	42	24	122	173	883	112	124	68	87	346
Otu000203	3593	4	1	2	1	2	0	0	20	6	4	1	32	9	0	0	0	8	7	15	12	10	13	27	9	32	48	23	37	48	84	63	87	20	23	358	486	340	222	5	3	1	3	1	0	2	2	1	2
Otu000301	3578	42	3	26	1	0	0	0	3	2	0	12	0	33	5	2	2	11	22	2561	68	6	100	51	9	18	17	10	6	10	20	8	13	0	107	5	4	6	4	0	0	1	1	0	0	1	0	2	1
Otu000143	3559	99	29	25	87	52	19	307	136	43	22	18	44	231	3	48	17	0	0	5	2	45	0	0	0	1	1	0	0	0	0	0	1	0	0	0	0	0	0	156	222	281	150	289	250	186	170	182	320
Otu000321	3533	3	3	0	0	0	0	6	54	3	7	6	52	46	5	6	8	1792	46	1	35	171	1129	2	2	3	3	2	13	2	6	6	8	0	0	0	6	54	12	0	0	0	0	0	0	0	1	0	1
Otu000179	3500	53	7	2	4	0	0	4	37	11	15	31	58	238	5	37	4	12	17	8	139	52	26	28	4	26	7	28	46	51	7	56	75	11	0	64	215	57	32	43	17	16	249	70	24	20	16	10	28
Otu000196	3459	3	3	32	11	4	6	1	4	4	15	19	18	4	14	4	9	3	69	29	0	16	29	2	9	68	31	11	3	3	2	4	8	15	61	15	33	24	15	17	19	9	14	15	9	14	6	20	24
Otu000224	3446	150	50	31	40	116	34	84	82	183	138	72	122	140	180	79	127	58	127	11	379	405	368	5	2	2	3	4	2	2	3	7	8	2	0	10	12	7	0	50	20	4	11	16	8	16	11	16	13
Otu000180	3435	6	1	0	2	2	0	1	23	1	0	0	8	13	0	1	1	3	9	8	5	12	16	76	45	157	79	113	163	178	253	144	146	42	25	56	239	18	31	4	0	5	0	0	0	7	1	0	1
Otu000185	3395	105	85	55	158	283	156	181	249	148	115	111	189	481	115	91	92	38	97	32	377	25	31	6	3	4	8	4	2	4	2	3	5	6	1	5	0	4	3	13	14	11	5	11	6	7	8	6	3
Otu000276	3392	4	0	0	1	2	0	2	9	13	7	2	4	7	7	1	1	1	13	6	13	6	8	127	101	898	164	93	40	269	193	171	424	107	74	12	4	19	4	1	1	14	0	2	4	1	6	0	3
Otu000353	3388	1	1	0	0	0	0	5	2	0	3	0	4	1	1	0	0	12	7	4	10	8	10	275	39	162	104	295	436	392	149	463	537	14	6	88	88	92	18	2	0	0	0	0	0	2	0	0	1
Otu000181	3333	88	36	21	52	67	33	110	177	146	97	204	286	195	48	79	67	6	5	1	190	225	30	13	21	7	32	14	4	6	24	19	16	0	15	2	6	3	15	30	75	86	22	37	104	114	104	125	86
Otu000188	3309	273	187	54	115	172	141	494	252	251	146	107	166	269	55	76	47	18	22	8	347	59	12	1	2	2	3	1	1	1	1	2	2	1	0	2	1	1	0	1	2	2	1	1	0	2	1	1	2
Otu000216	3300	44	17	5	10	17	15	87	171	72	47	49	107	144	18	11	16	143	363	5	56	450	272	8	4	32	6	13	3	14	6	4	27	2	1	3	15	4	26	120	104	66	93	68	79	91	88	73	59
Otu000183	3278	158	100	27	200	55	78	448	666	127	86	60	386	211	290	197	53	20	4	2	0	9	42	0	0	1	0	2	0	1	1	6	2	0	0	0	1	1	0	0	1	1	0	0	2	0	0	0	0
Otu000172	3252	141	62	67	275	189	242	169	287	324	511	242	282	134	73	78	43	10	1	13	6	2	2	3	0	0	0	0	3	39	1	17	0	0	0	1	0	0	0	1	4	8	3	1	3	2	6	0	5
Otu000300	3220	1	0	0	3	0	1	0	1	0	2	2	3	1	0	0	0	51	94	1	106	87	34	0	0	1	0	1	1	0	1	0	0	1	0	0	1	0	0	4	12	10	9	8	6	13	2	17	13
Otu000151	3218	51	28	13	32	60	35	39	27	44	49	48	52	63	69	26	40	4	0	1	21	0	0	2	0	0	0	0	0	5	0	3	1	0	0	1	0	0	0	250	249	244	184	258	304	257	291	83	253
Otu000194	3213	154	88	38	69	54	42	197	172	141	76	41	87	120	29	39	20	22	137	31	98	277	92	8	1	16	5	11	5	10	7	3	15	0	2	5	9	8	1	116	113	81	128	79	106	92	93	75	83
Otu000173	3198	18	10	12	13	18	8	14	5	11	19	21	19	18	16	11	10	23	63	6	11	43	110	5	3	1	3	4	2	0	1	1	2	1	0	0	21	15	2	207	235	295	246	181	320	205	206	127	126
Otu000186	3193	221	227	69	223	184	145	267	231	329	231	217	139	117	149	111	65	22	100	6	104	12	7	0	0	2	2	0	0	0	1	1	2	2	0	0	0	0	0	0	0	3	0	0	0	0	0	0	2
Otu000315	3193	13	11	3	19	15	15	14	12	18	22	27	23	33	8	5	15	539	767	41	141	28	121	4	2	3	4	1	3	0	3	0	3	13	2	1	1	4	0	18	9	9	35	17	12	10	16	14	16
Otu000189	3190	4	1	0	5	3	1	3	2	3	9	1	6	8	1	2	1	1	4	1	11	1	2	131	43	357	108	90	75	151	57	68	196	102	125	92	27	50	10	7	0	7	0	0	0	6	7	0	1
Otu000199	3183	129	152	24	101	101	63	118	317	128	84	66	142	299	36	201	33	111	60	53	53	19	14	6	2	14	1	28	43	66	24	9	52	1	4	48	115	168	27	11	11	9	50	15	13	7	11	10	5
Otu000233	3181	6	3	1	2	6	1	2	3	3	8	3	4	10	9	2	1	0	17	3	11	2	10	151	66	227	125	156	136	156	94	144	158	158	119	134	66	62	44	12	2	29	1	3	9	11	14	9	9
Otu000266	3181	0	0	0	2	2	1	0	0	1	0	0	0	0	0	0	0	0	4	0	0	3	1	90	218	360	333	112	79	179	338	313	199	42	31	0	17	1	22	2	2	6	0	0	0	2	4	0	9
Otu000308	3178	1	0	0	1	0	0	1	1	2	0	0	2	0	0	0	0	0	1	1	13	0	12	94	44	33	42	20	3	16	40	11	100	34	89	676	133	817	368	1	1	0	1	0	0	0	0	0	1
Otu000191	3170	74	64	27	24	57	28	52	16	102	46	37	54	42	64	20	37	5	1	85	280	55	23	0	1	1	4	0	0	1	0	2	1	0	1	8	0	1	0	170	188	102	96	86	163	139	114	128	188
Otu000412	3169	0	0	0	0	0	0	1	0	2	0	2	0	0	0	0	0	0	11	9	8	4	5	2029	18	4	36	63	7	34	5	9	67	80	584	18	7	5	90	0	1	5	1	1	2	1	0	9	1
Otu000195	3138	66	10	3	8	17	5	131	779	84	52	24	540	109	5	10	13	52	21	1	217	5	20	7	24	13	21	7	14	12	14	5	38	6	9	3	49	1	8	10	21	21	13	13	25	43	19	22	16
Otu000167	3137	5	3	0	4	5	1	0	0	0	1	2	5	9	1	4	0	196	194	16	2	4	1	0	0	2	1	0	1	0	0	0	0	1	0	0	0	0	0	80	96	266	23	337	251	109	297	169	499
Otu000377	3108	5	4	22	0	14	13	2	0	3	4	4	5	10	12	3	4	201	667	1024	53	82	379	9	11	10	16	8	10	11	8	4	8	19	57	1	4	14	1	14	3	6	5	10	5	8	3	3	6
Otu000193	3100	37	39	10	29	37	32	91	83	113	122	86	82	49	119	89	45	29	98	4	20	22	42	1	0	0	1	0	0	7	1	41	4	2	0	2	0	2	0	16	11	38	540	507	19	18	46	28	246
Otu000227	3092	6	1	0	3	4	4	2	7	6	12	3	8	4	2	0	0	1	19	4	9	9	4	126	33	124	73	125	128	102	77	115	117	269	107	64	111	70	59	4	1	3	0	1	3	7	7	1	4
Otu000238	3063	180	48	7	34	38	5	145	122	84	58	32	339	365	21	8	10	11	125	8	49	730	393	4	1	4	0	4	15	7	0	1	8	1	0	1	15	8	0	14	22	17	6	5	20	21	3	7	22
Otu000208	3055	4	0	2	0	2	1	1	1	1	1	0	2	1	0	0	1	17	10	13	3	29	2	2	3	9	3	15	8	18	11	61	101	11	17	59	310	45	164	10	0	0	10	0	2	1	2	2	3
Otu000212	3044	0	0	0	0	0	0	0	0	0	0	0	0	0	0	0	0	0	0	1	0	0	0	0	2	1	5	0	0	0	0	0	0	0	161	2	0	0	0	0	0	0	0	0	0	0	0	0	0
Otu000327	3015	0	0	0	0	0	0	0	0	2	0	0	0	0	0	0	0	0	8	1	7	6	5	264	4	306	18	88	162	259	182	397	156	5	36	129	353	85	102	1	0	0	0	1	0	0	0	0	0
Otu000205	3003	0	0	0	0	0	0	0	8	0	0	0	0	0	0	0	1	0	3	0	47	2	0	3	33	216	4	77	104	60	2	1	8	35	10	1	23	0	2	105	113	70	864	150	114	54	84	48	54
Otu000174	2986	2	0	0	2	2	1	4	4	2	13	13	7	3	21	0	15	4	0	1	1	0	1	1	0	6	0	0	0	2	1	0	2	0	0	1	0	2	0	127	130	225	640	224	351	224	228	186	307
Otu000200	2964	29	18	472	564	844	628	25	32	21	30	10	30	12	30	2	3	0	1	166	3	1	26	0	1	0	1	1	0	0	2	2	2	0	7	0	0	1	0	0	0	0	0	0	0	0	0	0	0
Otu000236	2910	47	33	15	18	9	4	48	78	116	137	93	82	93	18	27	24	170	96	39	134	73	369	3	2	1	4	3	1	1	0	2	6	1	1	6	6	9	0	64	67	53	191	131	66	49	50	38	85
Otu000237	2886	0	0	0	1	3	0	0	0	4	4	7	1	4	3	1	1	0	13	5	3	4	4	77	115	295	170	53	36	57	156	60	215	69	68	90	101	172	49	6	0	10	1	3	2	3	3	0	1
Otu000163	2873	0	0	0	0	0	0	0	0	0	0	0	0	0	0	0	0	24	12	0	31	106	34	0	1	2	0	0	0	0	0	0	1	0	0	0	5	1	0	307	280	80	19	253	566	464	399	43	37
Otu000182	2867	0	0	1	0	0	0	0	2	1	9	9	0	2	0	1	0	5	2	0	1	1	1	0	0	6	6	5	5	4	6	5	11	6	2	0	1	2	2	90	215	189	81	198	261	251	263	490	116
Otu000147	2867	0	0	0	0	0	0	0	0	0	0	0	0	0	0	0	0	1	2	0	1	0	0	2	29	91	4	16	10	34	19	0	1	27	39	32	3	6	8	0	0	0	0	0	0	0	0	0	0
Otu000166	2867	0	0	0	0	0	0	0	0	0	0	0	0	0	0	0	0	3	3	1	1	1	1	1	20	4	4	1	0	0	0	0	1	19	0	1	1	0	7	479	298	225	31	302	278	265	152	72	281
Otu000284	2854	0	0	0	0	0	0	0	0	0	0	0	0	0	0	0	0	14	20	2	2	15	98	1	6	2	0	11	7	11	2	1	38	3	6	174	104	118	49	3	1	2	5	3	2	1	0	7	1
Otu000150	2848	0	0	0	0	0	0	0	0	0	0	0	0	0	0	0	0	0	1	1	0	1	0	0	21	0	39	0	1	0	19	0	0	1	36	0	0	0	0	0	0	0	0	0	0	0	0	0	0
Otu000255	2837	1	0	1	1	2	1	5	15	6	6	1	4	12	3	3	2	0	10	6	10	4	4	126	57	346	134	160	86	251	104	42	256	38	24	85	37	70	11	4	3	12	1	2	4	9	6	6	3
Otu000148	2826	0	0	0	0	0	0	0	0	0	0	0	0	0	0	0	0	0	3	1	0	0	0	1	7	8	50	4	1	14	10	3	37	15	21	1	0	0	0	2	37	1	3	0	1	76	0	0	1
Otu000204	2812	85	75	27	57	54	31	87	166	93	70	76	167	248	67	66	62	23	6	19	399	3	24	0	2	1	3	1	3	2	0	4	1	0	0	4	0	0	0	77	99	71	40	69	78	101	104	81	98
Otu000198	2787	95	85	27	118	93	91	174	129	132	122	129	162	181	81	94	62	26	54	4	54	2	37	0	1	6	2	0	3	1	1	3	3	2	0	3	14	2	0	70	77	72	58	74	95	86	57	77	52
Otu000349	2776	0	0	0	0	0	0	0	0	0	0	0	0	0	0	0	0	0	0	0	0	0	0	0	0	0	0	0	0	0	0	0	0	0	0	0	0	0	0	6	2	0	1	0	6	0	5	9	5
Otu000215	2763	76	24	12	31	71	26	76	139	105	88	107	195	75	61	32	43	6	6	1	578	24	3	2	19	10	26	6	12	8	3	15	19	3	2	13	2	0	0	39	61	65	10	24	85	90	97	144	54
Otu000219	2755	5	0	0	0	0	0	1	9	5	8	0	4	4	2	1	0	0	13	6	4	9	4	108	112	196	126	27	18	94	143	29	87	182	112	6	77	2	3	13	1	12	0	1	1	5	4	1	5
Otu000197	2752	24	13	6	12	22	3	26	55	56	31	40	91	31	10	5	14	5	4	3	484	4	7	7	13	15	18	10	26	9	3	3	6	1	1	16	2	0	3	91	100	109	53	93	181	180	189	391	93
Otu000272	2743	2	0	0	0	0	0	0	0	0	1	1	4	2	1	0	0	25	17	172	14	12	28	9	4	0	11	9	10	6	3	2	41	3	12	169	280	76	125	20	10	7	68	15	10	5	3	6	3
Otu000312	2730	4	0	1	0	0	0	2	0	0	0	3	1	1	1	0	0	24	54	37	7	4	90	1	1	8	1	1	0	1	4	2	2	0	1	6	6	12	14	6	5	6	19	3	9	6	1	15	13
Otu000369	2729	1	0	0	0	0	0	0	0	0	0	0	0	0	0	0	0	2	4	0	2	14	8	13	6	13	6	8	43	14	18	144	95	8	21	101	1085	46	294	2	2	1	7	3	2	0	4	2	4
Otu000306	2698	2	0	0	0	0	0	0	0	0	1	0	0	0	0	0	0	2	9	9	9	7	11	68	48	75	99	38	21	57	190	104	100	110	65	146	192	117	465	2	0	2	2	0	0	1	0	1	0
Otu000231	2690	11	11	12	30	20	22	28	19	24	20	20	12	40	32	14	18	73	103	45	34	53	70	17	6	21	23	11	7	8	5	3	19	28	18	34	27	58	56	90	89	95	54	80	94	127	79	51	72
Otu000202	2684	0	0	0	0	0	0	0	0	0	0	0	0	0	0	0	0	0	5	0	2	1	0	0	0	541	32	1	2	8	5	2	8	10	4	1	0	2	1	0	0	0	0	0	0	32	0	0	2
Otu000218	2677	108	65	35	89	162	51	104	123	144	228	289	352	161	189	82	100	45	254	5	12	1	0	1	0	1	1	0	0	5	0	4	12	3	21	0	0	0	0	0	0	3	0	0	2	3	4	10	0
Otu000388	2671	0	0	0	0	0	0	0	0	0	0	3	0	0	1	1	0	0	11	4	7	2	1	147	46	254	97	67	106	268	677	463	116	30	21	4	1	44	7	1	0	3	0	0	0	0	2	0	1
Otu000242	2662	17	14	1	7	10	3	7	14	13	40	18	15	8	13	1	9	0	5	1	3	3	3	32	77	77	174	85	67	130	116	76	271	45	28	33	82	33	21	19	1	26	0	1	8	24	23	7	9
Otu000225	2653	8	3	2	6	3	5	2	3	0	8	63	8	9	2	4	1	28	9	17	9	11	8	951	8	14	11	7	24	19	8	4	8	19	31	15	28	10	52	8	3	4	2	2	3	0	2	11	3
Otu000258	2652	0	0	0	0	0	0	0	1	0	0	0	0	0	0	0	0	0	2	4	10	6	14	5	64	8	4	18	11	178	8	50	217	9	29	363	222	367	90	0	0	1	0	0	2	1	0	0	1
Otu000226	2643	109	10	93	70	7	8	1	6	1	357	1540	37	11	86	41	28	21	2	59	8	4	120	1	0	1	0	0	0	0	2	0	0	0	4	1	0	4	0	0	0	0	2	0	1	0	0	0	0
Otu000213	2623	35	42	33	70	74	55	76	71	96	97	85	55	90	103	27	53	25	25	2	43	57	43	1	0	6	1	0	2	0	1	0	6	2	1	3	14	3	0	122	141	91	58	71	140	111	130	85	68
Otu000252	2620	29	29	18	36	35	26	32	29	50	45	36	35	40	38	24	31	29	354	11	178	43	17	0	1	0	5	3	2	2	2	2	3	4	0	4	1	2	0	135	101	81	52	75	96	72	74	31	75
Otu000345	2615	0	0	0	0	0	0	0	0	0	0	0	0	0	0	0	0	11	7	0	19	3	14	14	4	13	7	9	0	6	3	1	61	4	14	618	146	815	263	0	1	0	6	0	0	0	0	0	1
Otu000283	2611	1	0	1	5	2	2	2	4	6	11	2	4	9	1	0	0	0	3	2	2	1	0	81	82	243	200	135	81	131	240	122	98	82	56	1	73	2	9	3	2	25	0	1	3	8	13	1	2
Otu000240	2606	0	0	0	1	0	0	0	0	0	0	0	0	1	0	1	0	0	22	6	1	3	6	4	33	8	8	11	7	1	9	12	22	6	12	18	189	35	267	0	0	0	5	0	3	0	2	10	1
Otu000288	2600	2	0	0	1	0	0	2	34	3	0	1	21	2	1	1	0	3	5	0	106	247	171	2	1	7	0	1	7	2	8	5	3	0	0	2	9	3	2	38	71	57	18	36	64	84	89	135	55
Otu000363	2586	1	0	0	1	1	0	0	2	0	0	0	0	1	0	0	0	0	6	1	9	6	7	56	17	57	68	22	58	87	74	171	128	66	35	95	324	196	527	2	1	5	0	1	0	0	3	1	1
Otu000220	2583	8	9	1	11	18	3	12	22	18	28	21	28	29	18	12	11	57	44	18	26	12	19	10	3	68	12	21	19	16	17	32	102	32	14	8	35	127	3	114	129	93	109	261	127	153	101	181	196
Otu000465	2578	0	0	0	0	0	0	0	0	0	0	0	0	0	0	0	0	0	7	0	5	8	5	12	1907	41	79	12	34	7	45	17	60	1	1	2	241	6	74	0	0	0	0	0	0	0	0	0	0
Otu000295	2574	1	0	0	0	1	0	0	0	0	0	0	0	0	0	0	0	0	5	2	6	0	1	38	43	81	81	88	100	137	289	261	134	134	117	107	31	24	72	1	1	3	0	0	1	2	0	1	0
Otu000350	2553	0	0	0	0	0	0	0	0	0	0	0	0	0	0	0	0	0	9	5	3	3	8	85	4	56	9	253	553	381	188	383	222	3	0	23	1	1	3	0	0	0	0	0	0	0	0	0	0
Otu000344	2545	0	0	0	0	0	0	0	1	0	0	0	0	0	0	1	0	106	19	0	3	9	1	0	1	3	0	1	0	0	3	0	2	0	0	70	11	5	10	11	2	10	44	8	8	9	5	15	11
Otu000333	2515	0	0	0	0	0	0	0	0	0	0	0	0	0	2	0	0	39	3	0	1	2	6	0	1	0	0	0	0	0	0	0	1	0	0	0	1	0	0	7	3	3	20	5	2	4	6	18	14
Otu000262	2515	85	60	14	48	6	7	30	321	233	20	27	133	270	9	506	21	14	18	7	10	14	61	4	24	1	67	24	306	12	11	14	37	1	0	14	8	17	8	0	1	0	0	1	0	1	0	0	2
Otu000365	2511	38	18	3	6	17	10	41	41	49	23	5	18	12	16	13	8	2	8	1	6	3	6	95	81	159	310	64	40	209	129	68	235	200	245	4	4	25	3	5	2	19	0	1	4	10	16	2	9
Otu000347	2481	0	0	1	0	0	0	0	0	0	0	0	1	0	0	2	3	4	3	0	5	7	67	0	4	1	4	0	1	0	3	70	39	1	0	17	0	1	9	4	12	3	110	28	3	6	8	19	6
Otu000430	2466	1	0	0	0	0	0	0	1	4	1	0	2	3	1	0	0	2	4	3	8	5	6	75	7	128	55	94	147	88	88	394	535	7	13	94	260	83	82	1	1	5	1	0	1	1	2	2	2
Otu000223	2450	124	48	177	33	25	12	10	16	22	35	16	9	5	23	17	81	5	3	266	5	8	46	13	31	59	34	127	17	36	3	4	47	2	13	58	225	54	402	1	0	0	0	0	0	1	0	8	1
Otu000209	2432	46	18	26	49	63	71	44	35	70	74	88	64	38	74	34	39	4	15	8	0	7	0	2	1	4	3	2	5	2	0	5	10	1	0	0	4	0	0	107	175	149	67	131	199	151	135	81	140
Otu000211	2418	143	123	34	58	53	39	65	86	84	147	113	133	232	49	33	43	6	0	5	0	0	0	0	0	0	0	0	0	5	1	1	0	0	0	0	0	0	0	71	155	119	15	38	124	116	94	96	104
Otu000293	2389	39	15	2	1	0	0	20	106	13	1	1	63	39	0	3	1	63	90	30	11	216	55	3	1	14	1	1	2	4	0	9	34	2	1	74	174	138	22	90	45	16	34	40	41	37	29	19	9
Otu000268	2354	0	0	0	0	0	0	0	0	0	0	0	0	0	1	0	0	0	2	4	3	1	2	63	21	91	48	138	118	58	295	241	73	101	42	0	105	1	45	1	0	2	0	0	0	0	0	0	1
Otu000169	2341	0	0	0	0	0	0	0	0	0	0	0	0	0	0	0	0	0	0	2	0	0	0	0	31	1	11	0	1	0	2	0	0	4	59	1	0	0	0	0	0	0	0	0	0	0	0	0	0
Otu000419	2337	20	16	7	13	9	13	19	10	14	8	7	10	33	1	7	1	81	278	646	25	10	35	36	3	37	16	27	20	44	8	31	103	11	36	347	81	106	8	5	2	9	3	4	1	7	3	2	6
Otu000367	2333	0	0	0	0	1	0	0	0	2	2	0	1	2	0	0	1	184	191	0	2	0	4	3	0	1	1	1	8	13	0	2	0	2	0	2	1	1	1	7	1	2	29	0	6	2	2	13	6
Otu000278	2323	21	2	2	5	11	0	3	14	7	7	5	11	17	6	8	1	8	13	3	12	13	4	30	23	109	50	106	84	95	45	56	98	68	31	33	191	59	32	19	18	33	12	15	18	38	13	12	22
Otu000359	2319	0	1	0	0	0	0	0	0	0	0	0	0	2	0	0	0	16	9	1	5	3	8	2	2	3	5	8	7	0	2	2	30	1	2	137	207	30	119	65	7	4	143	12	4	7	3	17	2
Otu000414	2293	1	0	1	0	0	1	0	0	0	2	0	0	10	0	0	0	2	165	22	10	116	25	20	3	44	26	9	3	18	3	11	20	35	123	55	56	1028	68	1	0	1	1	0	0	3	1	2	0
Otu000346	2276	2	0	0	0	1	0	1	17	1	17	0	11	20	3	1	0	1	9	4	7	1	2	95	16	178	87	124	295	414	57	225	235	9	4	0	3	0	2	10	2	6	0	0	3	5	3	4	3
Otu000292	2253	25	8	0	2	3	46	18	53	27	15	2	30	13	29	4	49	188	80	2	0	360	12	3	2	5	1	2	3	6	3	9	29	4	1	17	27	2	1	2	1	2	20	1	2	2	0	1	1
Otu000247	2240	0	0	0	0	0	0	0	0	0	0	0	0	0	0	0	0	3	0	0	0	0	0	0	0	0	0	0	0	0	0	0	0	0	0	29	1	1	0	19	59	147	30	331	185	78	87	123	224
Otu000490	2235	7	0	0	0	0	0	2	0	2	0	5	0	2	1	1	1	36	301	9	10	540	957	8	3	2	7	0	22	31	10	48	22	2	1	12	17	10	0	6	0	9	0	2	2	4	0	3	5
Otu000228	2232	1	0	0	0	0	0	0	3	2	4	1	13	9	1	0	0	8	14	5	7	5	11	19	23	158	9	8	22	79	42	51	293	30	4	33	283	81	16	0	0	1	1	1	0	3	1	1	1
Otu000342	2223	0	2	1	0	2	0	2	1	1	0	1	0	3	1	1	0	1	11	3	4	1	1	55	96	140	135	35	11	40	55	33	101	183	132	111	147	138	173	0	2	4	0	0	0	2	4	1	0
Otu000287	2216	2	5	0	3	8	3	5	2	4	5	1	4	7	8	1	0	1	12	2	2	3	0	17	109	59	221	1	5	45	27	26	34	207	260	5	13	16	4	16	4	46	0	1	7	14	17	3	7
Otu000524	2197	0	0	0	0	0	0	0	0	0	0	0	0	0	0	0	0	0	4	2	5	3	1	2100	4	4	7	4	9	7	2	8	4	0	0	0	0	0	33	0	0	0	0	0	0	0	0	0	0
Otu000303	2197	49	12	2	6	6	2	24	145	34	12	18	102	49	4	11	9	3	2	1	49	3	0	48	14	134	39	100	126	117	57	122	253	13	14	0	76	1	2	28	19	15	10	7	20	14	10	36	20
Otu000297	2191	1	1	0	1	0	0	2	0	0	0	3	1	0	1	0	0	0	6	2	1	2	3	117	101	170	120	120	69	120	88	90	131	77	26	0	59	8	6	1	0	5	0	0	2	3	1	1	1
Otu000232	2189	2	7	9	13	3	8	5	11	6	7	6	5	3	6	4	7	4	8	479	1	5	42	6	10	26	23	20	8	12	27	6	26	45	52	18	50	16	59	11	45	13	8	23	3	5	3	30	300
Otu000159	2181	0	0	0	0	0	0	0	0	0	0	0	0	0	0	0	0	0	0	0	1	0	0	0	16	0	15	67	0	1	0	0	1	0	58	1	0	0	0	0	0	0	0	0	0	0	0	0	0
Otu000299	2176	28	13	21	40	29	21	6	39	52	31	30	13	20	37	19	11	197	117	86	181	63	109	1	0	1	0	2	1	2	0	1	1	1	1	4	1	3	0	28	77	85	202	51	81	48	67	26	88
Otu000360	2174	111	41	5	8	7	4	43	81	53	9	9	79	41	4	29	4	3	1	3	64	4	4	77	22	116	42	50	142	161	46	220	216	30	21	33	38	15	4	23	21	20	12	12	33	27	33	24	24
Otu000263	2170	40	20	12	21	33	15	43	134	46	52	51	108	75	13	13	21	51	182	4	166	2	22	1	7	3	3	10	4	1	3	4	4	5	10	9	6	4	6	74	105	65	37	54	111	104	113	132	37
Otu000296	2168	6	1	1	2	3	1	4	3	1	1	0	12	10	1	2	0	11	10	23	6	23	20	76	2	64	5	51	14	21	66	153	112	8	9	220	212	200	95	2	0	3	12	2	0	1	1	1	0
Otu000528	2167	0	0	0	0	0	0	0	0	0	0	0	0	0	0	0	0	0	4	5	5	4	3	1903	9	7	15	7	12	76	4	12	6	14	36	3	0	1	36	0	0	3	0	0	0	0	0	0	0
Otu000243	2158	57	48	27	66	92	62	130	108	153	210	143	114	75	61	49	33	3	8	5	1	2	3	1	0	1	0	5	1	11	0	2	1	1	0	0	0	0	0	93	84	48	25	36	72	61	61	54	104
Otu000375	2139	1	0	0	0	0	0	0	0	0	0	0	0	1	0	0	0	0	12	10	5	1	4	8	8	7	9	93	76	34	713	533	153	12	1	1	0	7	1	1	0	3	0	0	0	1	0	0	0
Otu000235	2137	26	20	6	28	47	31	47	28	48	63	56	35	38	28	14	18	16	25	3	14	29	8	4	10	31	10	21	8	16	6	7	19	22	7	0	4	0	0	84	133	137	41	101	164	165	146	120	79
Otu000249	2137	74	26	8	15	35	11	69	141	38	34	22	85	64	11	14	8	1	2	1	53	2	1	4	19	16	10	1	24	23	18	27	40	23	10	2	84	4	17	79	112	51	117	102	75	75	76	38	72
Otu000246	2132	0	0	0	0	0	0	0	0	0	0	2	0	0	0	0	0	0	0	0	1	0	0	18	7	39	19	2	4	5	41	31	30	9	18	18	5	13	318	1	0	1	0	0	0	5	2	0	1
Otu000162	2130	14	19	12	41	22	97	25	34	113	12	28	49	19	8	40	20	2	2	4	2	99	1	0	0	2	0	0	0	3	0	1	0	0	0	0	3	1	0	4	9	42	59	26	5	4	15	8	20
Otu000279	2118	48	19	5	6	13	6	128	243	35	14	24	143	75	4	13	2	6	3	1	49	80	63	5	2	8	3	12	16	9	13	9	17	3	1	4	31	4	1	68	66	38	141	69	37	26	35	24	37
Otu000294	2104	158	134	46	90	45	61	168	169	100	103	22	54	89	50	32	21	9	2	3	28	5	14	1	0	0	1	0	1	15	13	162	18	2	2	237	6	41	56	2	6	8	45	12	3	3	5	1	5
Otu000576	2104	0	0	0	0	0	0	0	1	1	0	0	0	0	0	0	0	0	5	19	1	3	2	1	0	4	8	18	463	74	79	9	65	18	1174	9	20	1	1	0	0	4	0	0	1	0	0	0	1
Otu000368	2097	0	0	0	0	0	0	0	0	0	0	0	0	0	0	0	0	10	1	0	6	1	3	0	0	0	1	0	0	0	0	4	1	0	0	3	9	1	6	6	8	65	33	84	15	9	3	28	61
Otu000341	2097	4	1	0	1	4	2	1	8	7	6	3	6	0	5	1	1	1	2	1	11	2	1	46	7	83	32	158	100	102	61	70	57	13	12	276	9	198	44	5	2	13	1	2	2	5	13	4	2
Otu000441	2082	0	0	0	0	0	0	0	0	1	0	0	0	0	0	0	0	193	36	0	0	8	0	0	1	0	0	0	0	1	0	0	0	1	0	0	2	0	0	2	5	5	2	1	1	1	2	6	6
Otu000273	2051	3	0	0	0	2	0	0	0	0	0	1	0	0	2	1	0	0	5	0	2	1	1	30	181	31	361	39	14	13	30	3	26	68	31	4	6	3	56	0	0	6	0	1	0	4	10	1	1
Otu000256	2036	0	0	2	0	0	0	2	1	0	8	62	3	0	1	2	4	0	1	0	1	26	3	548	1	2	5	2	2	3	1	3	4	0	0	0	2	8	9	10	18	994	0	137	6	12	10	10	78
Otu000335	2034	32	5	0	6	4	4	41	269	78	38	24	104	86	1	2	4	2	0	1	0	2	0	0	0	0	0	0	0	0	0	0	1	0	0	0	0	0	0	38	30	6	5	4	25	16	10	12	3
Otu000309	2025	0	0	0	0	0	1	0	1	0	2	0	0	3	1	0	0	0	11	1	1	3	2	105	12	179	41	149	95	91	54	96	71	82	45	6	73	3	6	3	0	7	0	1	2	3	4	0	6
Otu000411	2024	0	0	0	0	0	0	0	0	0	0	0	0	0	0	0	0	0	1	3	3	3	3	43	42	64	121	21	10	0	366	45	100	62	454	5	56	1	95	0	0	0	0	0	0	0	0	0	0
Otu000536	2022	0	0	0	0	0	0	0	1	1	0	0	0	0	0	0	0	0	11	10	10	7	8	4	9	13	17	9	10	1742	8	8	14	3	2	13	3	86	1	0	0	0	0	0	0	0	0	0	0
Otu000348	2011	4	0	1	4	1	0	2	1	2	2	1	0	2	1	1	0	0	8	2	7	2	5	95	10	206	22	80	100	126	125	140	178	47	20	86	29	6	7	0	0	3	0	0	0	2	2	1	1
Otu000320	2002	0	0	0	0	0	0	0	0	0	0	0	0	1	0	0	1	0	2	36	5	5	5	1	2	97	0	4	32	22	7	36	90	11	21	393	18	28	47	1	0	5	4	0	0	0	0	0	2
Otu000267	1996	36	17	236	4	2	4	1	2	2	6	25	3	21	17	5	6	2	6	155	12	17	35	11	78	35	15	10	9	40	77	3	6	3	10	2	10	0	1	3	1	1	0	0	1	0	0	1	0
Otu000372	1994	0	0	0	0	0	0	0	0	0	0	0	0	0	0	0	0	0	6	6	7	5	8	45	7	62	8	313	333	259	250	108	59	3	0	50	0	0	2	0	0	0	0	0	0	0	0	0	0
Otu000257	1983	3	2	0	0	3	9	3	2	4	3	0	5	2	3	2	4	47	31	10	3	0	2	8	6	2	6	12	2	4	10	6	34	3	2	17	12	39	9	193	142	153	180	215	127	158	93	77	185
Otu000568	1961	0	0	0	0	0	0	0	0	0	0	0	0	0	0	0	0	0	2	2	0	0	0	1	88	65	158	94	388	4	14	5	29	144	289	118	104	128	135	2	0	0	5	17	4	6	0	4	16
Otu000222	1956	0	0	1	0	1	1	0	0	0	0	0	2	2	0	0	0	5	4	75	1	0	1	1	0	1	0	0	9	0	0	1	2	0	6	20	0	2	3	0	4	5	4	1	0	1	1	0	0
Otu000234	1954	10	7	14	23	35	24	17	11	33	39	39	16	8	64	16	23	2	0	0	0	0	0	0	0	0	0	0	0	0	0	0	0	0	0	0	0	0	0	132	178	189	68	161	225	150	181	58	147
Otu000298	1939	230	114	67	206	94	201	288	23	211	28	27	5	27	12	8	12	9	5	43	25	12	201	5	2	0	1	1	7	1	3	4	1	0	1	0	0	6	0	0	0	1	0	0	0	0	0	1	0
Otu000304	1933	29	23	5	14	8	11	23	23	15	14	6	12	19	9	15	8	0	1	2	27	4	3	16	22	91	36	16	11	64	15	13	51	41	12	20	14	11	1	14	31	26	11	15	16	27	21	21	35
Otu000230	1916	7	0	0	0	1	2	1	1	1	0	0	1	0	1	0	0	0	0	0	2	0	0	0	0	0	2	0	0	0	0	0	1	0	0	0	0	0	0	71	143	191	126	196	207	194	190	200	277
Otu000392	1894	331	76	8	4	31	14	87	13	21	10	1	19	188	13	10	9	51	107	11	114	329	293	9	2	2	3	1	1	26	4	1	4	1	0	24	17	18	4	1	3	9	0	0	0	3	2	1	2
Otu000260	1887	69	53	18	44	43	28	37	21	39	33	42	13	21	28	23	19	2	0	0	35	1	0	0	0	0	0	0	1	1	0	0	0	0	0	1	0	0	0	153	215	140	69	92	123	121	126	64	139
Otu000338	1886	153	76	33	41	58	42	105	79	51	44	48	83	156	26	34	16	25	86	14	260	28	210	1	3	0	7	2	2	3	0	2	3	0	1	6	2	7	0	22	20	17	8	15	18	11	10	10	9
Otu000352	1868	33	19	10	26	19	24	56	310	41	47	90	163	194	13	39	30	8	8	2	609	1	0	1	1	3	1	1	7	2	4	3	1	6	0	17	0	0	0	4	4	8	1	1	1	6	2	1	7
Otu000270	1865	1	0	2	0	0	0	0	1	0	3	3	3	1	0	0	0	5	4	26	1	162	25	11	13	19	15	8	54	24	11	109	130	32	69	0	27	13	8	2	1	2	1	2	0	0	0	0	0
Otu000403	1854	0	0	0	0	0	0	1	2	0	0	0	0	0	0	0	0	0	3	1	2	2	5	65	2	117	15	295	197	112	223	131	34	2	2	19	7	91	37	1	0	0	0	0	0	1	0	0	0
Otu000332	1842	134	35	6	6	10	1	71	245	76	49	24	383	172	4	8	7	7	94	27	67	145	146	2	2	10	2	0	1	2	1	1	31	1	0	2	5	2	0	5	4	6	0	0	0	2	3	6	2
Otu000577	1839	0	0	2	0	0	0	0	0	0	0	0	1	0	0	0	0	51	144	1	5	241	1211	3	5	7	10	2	5	5	7	4	8	2	0	0	10	31	0	0	0	0	0	0	0	0	0	0	0
Otu000488	1836	0	0	0	0	0	0	0	0	0	0	0	0	0	0	0	0	0	3	5	4	1	8	6	7	8	6	6	35	70	780	506	57	5	0	147	3	4	3	0	0	0	0	0	0	0	0	0	1
Otu000601	1835	0	0	0	0	0	0	0	0	0	0	0	0	3	1	1	0	110	10	1572	1	2	29	3	2	4	4	4	3	3	4	1	6	0	24	2	0	0	0	0	0	0	0	0	0	0	0	1	1
Otu000259	1824	61	65	31	196	54	116	30	75	61	51	46	25	45	49	249	34	6	9	18	10	18	14	2	0	4	0	0	0	4	0	2	2	1	0	0	1	12	0	1	0	1	0	0	0	0	0	0	0
Otu000530	1823	6	0	2	5	1	5	1	2	0	13	13	0	3	1	2	0	0	23	7	5	6	22	98	254	6	27	46	60	127	44	46	104	484	228	41	14	8	12	0	0	1	0	0	0	0	0	3	1
Otu000323	1819	3	0	0	0	0	0	0	0	0	1	0	0	0	0	0	0	0	3	2	3	1	0	30	40	31	83	59	61	72	79	104	26	56	29	16	20	14	130	0	1	0	0	0	0	0	0	0	0
Otu000422	1815	1	1	0	1	4	0	3	10	1	15	1	5	8	4	0	0	1	0	1	7	7	5	79	11	120	20	113	96	123	122	95	147	25	4	115	120	52	59	8	1	17	0	0	4	12	16	3	4
Otu000337	1815	30	21	7	34	1	2	21	11	22	5	5	46	39	7	113	9	9	5	14	18	26	19	30	1	12	4	8	8	18	5	30	33	8	6	229	268	147	86	2	1	11	1	0	4	3	7	2	2
Otu000265	1814	86	57	2	5	21	13	96	49	82	36	32	50	31	17	18	25	1	0	1	53	0	0	1	0	0	0	0	1	0	0	0	0	0	0	2	0	0	0	124	133	101	104	115	78	139	71	93	113
Otu000362	1812	11	6	0	0	0	2	9	14	3	2	2	13	11	5	2	2	1	2	2	59	39	7	27	30	106	75	17	22	30	49	20	51	8	6	0	2	0	0	44	69	43	27	40	69	76	91	86	62
Otu000245	1811	4	0	1	0	0	0	0	0	0	1	0	0	0	0	0	0	9	2	29	3	2	3	1	5	3	1	319	2	0	6	3	19	1	0	9	5	3	53	1	0	0	1	0	0	0	0	0	0
Otu000340	1802	1	1	0	0	1	1	0	1	0	1	0	1	2	1	0	1	0	13	1	3	3	1	40	86	45	146	17	49	46	66	31	17	231	141	2	31	5	17	3	0	4	0	2	2	0	10	1	0
Otu000251	1796	0	0	0	0	0	0	0	0	0	1	0	0	0	0	0	0	0	1	0	2	1	2	11	8	2	2	13	1	10	2	18	42	5	3	21	100	117	52	0	0	0	0	0	0	0	0	0	0
Otu000605	1792	0	0	0	0	0	0	0	0	0	0	0	0	1	0	0	0	0	1	1	3	13	4	4	0	0	0	1	0	0	0	4	152	2	4	196	850	94	309	1	0	0	0	0	0	0	0	1	0
Otu000289	1786	0	0	0	0	0	0	0	0	0	0	0	0	0	0	0	0	0	0	0	0	0	0	0	0	0	0	0	0	0	0	0	0	0	0	0	0	0	0	0	0	0	0	0	0	0	0	0	0
Otu000387	1785	0	0	0	0	0	0	0	0	0	0	0	0	0	0	0	0	0	0	0	1	0	0	22	5	2	27	3	0	0	2	1	19	24	15	54	17	31	750	0	0	2	0	0	0	3	0	1	0
Otu000285	1765	0	0	0	0	0	0	0	0	0	0	0	0	0	0	0	0	0	0	0	0	0	0	0	0	0	0	0	0	0	0	0	0	0	0	0	0	0	0	0	0	0	0	0	0	0	0	0	0
Otu000264	1761	7	2	2	1	1	2	10	3	6	9	5	8	14	2	0	2	0	0	0	0	0	0	0	0	0	0	0	0	0	0	1	2	0	0	0	0	0	0	142	136	152	309	189	168	134	169	55	157
Otu000491	1755	0	0	0	0	0	0	0	0	0	0	0	0	0	0	0	0	0	6	4	5	3	7	10	6	48	36	26	19	40	69	674	424	35	19	32	5	49	12	0	0	0	1	0	0	0	1	0	0
Otu000428	1752	1	0	0	2	0	0	0	7	1	4	0	1	1	0	3	0	0	1	0	0	4	3	92	17	164	48	112	145	107	78	143	100	24	4	27	107	88	14	2	1	6	0	0	0	2	3	1	0
Otu000302	1752	0	0	0	0	0	0	0	0	0	0	0	0	1	0	0	0	0	4	2	1	2	2	44	57	113	82	15	16	22	74	21	34	84	63	3	62	11	19	1	0	5	0	0	1	0	2	0	0
Otu000497	1752	0	2	0	1	1	0	0	0	0	2	0	0	1	0	0	0	1	3	8	4	1	8	96	4	250	11	209	106	169	85	175	87	4	0	92	53	155	13	0	0	0	1	0	0	0	0	0	0
Otu000469	1746	3	4	4	5	1	8	3	0	4	13	4	0	2	6	2	8	4	1	21	7	0	14	6	1	4	0	10	14	7	4	19	172	2	10	132	10	833	38	0	0	0	0	0	0	0	0	0	1
Otu000593	1735	2	2	0	0	0	0	0	2	1	3	1	5	0	2	0	0	0	2	0	4	5	9	84	5	32	11	191	625	340	26	314	40	0	0	0	0	0	2	2	1	1	0	0	6	4	2	1	3
Otu000339	1714	1	0	0	1	2	1	0	1	0	1	0	0	2	0	0	0	0	4	3	3	2	2	18	54	165	126	65	15	33	49	20	71	47	16	10	56	74	36	2	0	4	0	0	1	3	1	0	1
Otu000269	1712	25	15	19	26	36	31	31	24	39	51	65	49	64	33	8	12	2	0	2	22	8	0	0	0	3	0	3	0	0	0	0	0	0	8	0	0	0	0	57	141	130	44	81	183	150	141	43	92
Otu000286	1695	48	33	22	33	59	37	58	33	75	59	65	33	40	57	34	36	4	0	3	12	25	8	0	0	0	0	0	0	1	0	0	0	0	0	0	0	1	0	79	116	96	46	89	106	86	93	36	85
Otu000319	1683	83	66	54	63	129	106	97	49	139	134	99	59	61	132	35	62	5	0	2	60	0	1	0	0	0	2	0	0	0	0	4	0	0	0	2	0	0	0	36	24	9	30	16	18	8	28	21	14
Otu000482	1677	12	1	0	0	0	0	0	1	0	0	0	3	54	1	0	1	10	16	1	390	14	30	3	0	5	2	0	6	2	2	20	28	0	0	10	3	2	2	33	4	1	32	21	3	2	4	4	0
Otu000450	1666	0	0	0	0	0	0	0	0	0	0	0	0	0	0	0	0	14	44	1	1	0	6	0	0	0	0	0	1	0	0	0	0	0	0	0	0	0	0	0	0	1	14	3	1	0	1	15	6
Otu000354	1664	114	71	41	99	62	46	90	76	95	74	58	106	206	42	81	28	23	28	6	249	1	32	1	1	1	2	1	2	2	1	1	3	1	0	4	0	1	0	1	1	1	0	0	1	2	4	1	1
Otu000394	1663	0	0	0	0	1	0	0	0	0	0	2	0	0	0	0	0	1	4	0	2	1	5	26	17	74	27	36	39	26	40	24	118	28	10	82	163	166	122	2	3	3	0	0	0	1	5	2	2
Otu000374	1661	0	0	0	0	0	0	0	0	0	0	0	3	27	1	2	0	54	30	5	7	4	7	4	0	2	1	23	14	3	0	10	27	2	0	2	11	77	5	161	47	30	54	86	51	81	57	61	52
Otu000500	1649	0	0	0	0	0	0	0	0	0	0	0	0	1	0	0	0	0	4	1	7	5	4	14	20	10	34	18	41	42	66	51	61	33	26	138	341	93	320	6	0	4	1	0	0	1	2	0	2
Otu000596	1644	3	0	0	0	1	1	1	3	0	0	0	1	2	0	0	0	0	5	3	16	1525	2	1	2	3	7	3	3	2	9	4	3	0	0	0	43	1	0	0	0	0	0	0	0	0	0	0	0
Otu000318	1626	116	41	34	32	38	32	84	45	203	145	89	78	44	74	74	65	5	0	4	12	1	1	5	0	0	1	0	0	6	0	2	0	0	0	3	3	25	2	34	35	32	22	35	35	43	30	24	44
Otu000481	1622	0	0	0	0	0	0	0	1	0	0	1	0	0	0	0	0	0	1	0	4	0	2	3	55	42	61	51	44	13	14	19	39	40	83	238	44	101	63	17	8	7	47	27	15	20	6	16	20
Otu000437	1617	0	0	0	0	0	0	0	0	0	0	0	0	0	0	0	0	0	5	0	3	2	3	70	5	143	21	164	179	188	278	114	51	9	4	0	0	0	1	0	0	5	0	0	0	0	0	0	2
Otu000442	1608	14	4	2	1	7	3	18	23	7	11	6	19	19	5	3	3	10	57	1	10	125	50	53	7	92	10	120	131	109	53	98	38	8	6	88	65	38	16	7	1	13	1	5	2	3	8	1	5
Otu000513	1606	0	0	0	0	0	0	0	0	0	0	0	0	0	0	0	0	0	0	0	0	0	0	0	0	0	0	0	0	0	0	0	0	0	0	0	0	0	0	1	0	3	10	4	4	1	1	9	3
Otu000382	1597	0	0	0	0	0	0	0	0	0	0	0	0	0	0	0	0	0	1	1	1	0	6	9	0	33	20	16	1	3	6	0	10	2	6	178	8	597	122	0	0	0	1	0	0	0	0	0	0
Otu000527	1589	1	0	0	0	0	0	0	0	0	0	0	0	0	1	0	0	6	6	1	4	84	3	242	1	11	7	36	36	40	2	77	57	1	2	280	53	176	26	0	3	0	5	2	0	0	1	1	3
Otu000389	1588	4	1	0	0	0	0	3	8	4	5	0	18	3	0	0	1	1	34	1	2	15	12	10	1	6	2	2	8	13	5	8	18	1	4	5	71	2	13	68	68	42	187	66	33	47	44	23	62
Otu000535	1587	0	0	0	0	0	0	0	0	0	0	0	0	0	0	0	0	13	25	0	1	148	11	1	0	2	3	0	0	0	1	2	1	1	0	0	6	0	0	3	0	2	0	0	0	4	2	1	0
Otu000361	1579	2	0	0	1	3	0	1	0	5	3	1	3	3	0	0	1	0	2	2	0	3	6	40	1	7	17	28	36	25	27	1	117	3	11	16	62	61	186	12	13	9	22	8	6	10	6	6	10
Otu000501	1576	3	2	1	1	0	0	1	0	0	0	1	2	21	2	1	0	288	68	38	9	72	39	2	2	1	1	0	3	1	0	0	1	0	0	0	3	2	1	41	4	6	40	8	6	3	9	6	8
Otu000334	1566	16	13	0	2	4	2	12	8	3	3	1	9	23	0	0	0	21	45	2	11	37	3	0	0	1	2	1	1	3	1	2	0	4	0	7	11	0	3	73	73	56	123	99	65	54	78	49	111
Otu000324	1558	0	0	0	0	0	1	0	0	0	1	0	0	0	1	0	0	0	6	2	0	0	1	15	33	34	92	6	3	6	49	20	48	115	82	9	44	6	35	0	0	3	0	0	0	0	1	0	1
Otu000460	1545	1	3	1	2	1	1	5	8	8	31	10	14	13	4	2	3	25	94	6	13	461	77	3	3	3	9	1	5	1	0	1	8	5	3	4	19	12	89	14	34	30	11	12	32	25	36	69	12
Otu000391	1542	0	0	0	1	0	0	0	0	0	0	0	0	1	0	0	0	0	0	2	0	0	5	102	27	89	30	49	46	83	155	148	64	17	15	16	12	13	13	0	0	6	0	0	0	4	1	0	0
Otu000248	1540	0	0	0	0	0	0	0	0	0	0	0	0	0	0	0	0	0	0	3	0	0	0	0	10	0	7	0	0	0	0	0	0	0	89	1	0	1	0	0	0	0	0	0	0	0	0	0	0
Otu000395	1538	0	0	0	0	0	1	0	0	1	0	0	0	0	1	0	0	0	7	5	2	4	2	23	53	33	98	6	5	5	33	1	30	115	101	15	304	30	45	1	0	5	0	1	0	2	2	3	1
Otu000425	1537	0	0	1	0	0	0	0	0	0	1	0	0	1	0	0	0	0	2	0	3	2	1	47	86	161	160	53	60	67	113	70	94	47	28	9	28	4	11	0	0	1	0	0	0	3	1	0	0
Otu000314	1525	0	0	0	0	0	0	0	3	0	0	6	0	2	0	0	0	0	0	1	0	0	0	0	0	8	0	2	0	0	0	0	0	0	0	0	0	0	0	48	175	122	37	47	122	175	134	223	52
Otu000326	1515	0	0	0	0	0	0	0	0	0	0	0	0	0	0	0	0	0	0	0	0	0	0	0	0	0	0	0	0	0	0	0	0	0	0	0	0	0	0	0	0	0	0	0	0	0	0	0	0
Otu000413	1514	36	21	6	14	7	3	50	151	64	18	13	51	49	2	53	7	5	9	12	28	193	49	1	1	7	5	0	2	3	3	1	4	0	0	1	6	0	2	47	19	10	17	13	15	14	11	14	10
Otu000313	1510	20	6	0	2	1	4	40	23	16	4	6	10	20	0	3	3	1	8	1	31	2	0	1	0	3	1	1	5	8	0	0	0	0	0	1	3	0	0	134	102	69	330	175	84	77	89	50	94
Otu000620	1509	1	0	0	0	0	0	0	3	9	2	5	3	2	0	0	1	33	1	15	2	2	5	19	3	8	4	13	210	473	128	258	32	0	0	155	12	23	3	2	3	7	0	1	1	1	0	2	1
Otu000435	1508	51	7	0	5	10	1	20	179	13	6	21	208	150	5	1	4	10	8	148	31	77	81	1	2	5	6	3	5	9	1	43	48	2	2	10	4	250	5	1	0	0	0	1	0	1	1	2	1
Otu000329	1494	65	58	48	75	73	85	87	71	98	162	132	111	96	101	38	52	6	2	1	13	6	0	0	2	0	2	4	3	2	4	3	3	3	0	1	0	0	0	7	7	11	2	8	4	8	11	9	5
Otu000575	1491	0	0	0	0	0	0	0	0	0	0	0	0	0	0	0	0	12	1	17	0	0	4	1	0	0	0	0	0	1	1	0	70	0	1	72	149	246	28	2	0	1	0	3	0	2	1	0	2
Otu000381	1489	143	73	13	23	7	4	33	115	94	39	41	193	150	30	72	83	11	122	0	24	58	18	1	10	11	5	1	0	3	8	1	16	3	5	1	6	0	0	3	1	0	0	0	2	1	2	0	0
Otu000540	1483	0	0	0	0	1	0	0	0	0	0	0	1	0	0	0	0	0	1	0	0	3	0	11	1	16	22	7	15	3	22	32	42	11	14	24	294	31	654	0	0	3	0	0	0	0	2	0	1
Otu000290	1480	15	6	1	0	7	1	7	7	4	9	7	18	9	2	3	1	2	0	0	34	0	0	0	0	2	0	1	1	8	0	0	2	0	0	1	0	0	0	113	139	139	90	147	122	164	115	59	195
Otu000445	1478	111	70	19	22	34	23	92	71	58	66	46	58	112	5	12	8	44	83	64	21	3	9	26	0	1	1	4	1	0	1	10	47	1	4	168	12	117	13	0	0	0	1	0	0	0	0	0	0
Otu000405	1476	51	27	53	108	124	61	39	45	82	44	58	40	107	47	43	46	25	30	1	5	327	49	1	0	1	1	0	0	1	0	0	2	1	0	0	7	1	0	4	2	4	0	2	2	1	3	0	3
Otu000610	1475	0	0	0	0	0	0	0	0	1	0	0	0	0	0	0	0	11	118	4	3	754	28	5	2	5	7	3	4	5	1	6	4	1	0	0	21	0	0	1	0	0	0	0	0	0	0	1	1
Otu000421	1472	0	1	0	0	0	0	0	0	0	0	0	0	0	0	0	0	0	2	0	10	0	4	0	1	0	3	0	2	0	5	0	14	3	1	583	35	14	122	0	2	0	1	1	1	1	0	2	21
Otu000356	1468	89	19	4	27	42	9	201	162	131	62	60	319	170	10	15	18	4	23	2	57	0	0	1	0	0	1	0	0	1	0	5	3	0	0	0	0	0	0	1	0	5	1	3	2	1	6	3	7
Otu000343	1466	0	0	0	0	0	0	0	0	0	0	0	0	0	0	0	0	0	0	0	0	0	0	0	0	0	0	0	0	0	0	0	0	0	0	0	0	0	0	0	0	0	0	0	0	0	0	0	0
Otu000406	1460	0	0	0	1	1	1	0	1	2	2	1	0	1	0	0	0	0	3	0	6	2	3	15	48	92	112	70	19	44	70	46	92	94	50	0	16	2	5	3	1	12	0	0	0	2	1	0	2
Otu000493	1458	0	0	1	0	2	0	1	0	0	2	0	3	0	1	0	1	15	101	1	2	0	8	1	9	1	31	12	8	2	6	6	12	4	7	0	64	4	1	12	5	6	14	8	20	18	10	24	16
Otu000660	1453	0	0	0	0	0	0	0	0	0	0	0	0	0	1	4	2	2	282	15	2	904	5	3	2	0	1	3	3	2	2	2	2	4	0	0	20	0	0	0	2	3	0	2	0	0	0	2	0
Otu000357	1453	94	49	4	21	7	17	101	64	249	184	164	46	70	42	18	29	18	0	71	0	7	1	10	0	0	0	0	0	24	1	14	0	0	3	0	0	2	0	12	23	21	4	8	15	19	17	7	6
Otu000608	1452	0	0	0	0	0	0	0	1	0	0	0	0	0	1	0	1	0	4	1	3	3	0	213	6	19	15	4	19	865	27	100	5	8	4	0	0	0	7	0	0	4	0	0	0	2	5	0	1
Otu000311	1446	1	0	0	0	5	2	1	0	1	0	0	0	0	1	0	0	0	0	0	0	0	0	2	0	1	0	0	0	2	1	0	2	0	12	0	0	0	0	80	116	63	196	315	97	150	117	112	112
Otu000373	1428	11	6	3	0	2	2	12	56	8	4	2	29	44	1	3	2	9	7	5	9	78	9	13	5	68	21	17	14	16	13	13	58	21	18	3	17	2	9	114	78	33	36	38	59	65	58	75	29
Otu000595	1428	0	0	0	1	1	0	0	0	0	0	0	0	2	1	0	0	0	6	6	4	2	7	87	3	44	8	59	163	211	65	272	108	6	2	107	11	69	19	2	0	7	0	0	1	3	2	1	3
Otu000580	1424	0	0	0	0	0	0	0	0	0	0	0	0	0	0	0	0	0	5	2	2	59	2	238	0	2	2	188	6	8	10	32	130	1	0	119	213	64	17	0	0	0	0	0	0	0	0	0	0
Otu000358	1423	2	0	0	0	0	0	2	0	0	0	0	0	3	0	0	1	9	3	2	4	6	5	5	8	6	20	51	60	51	10	82	68	32	31	196	50	43	34	24	0	6	5	1	2	7	2	129	2
Otu000325	1421	0	0	0	0	0	0	0	0	0	0	0	0	0	0	0	0	0	1	2	0	0	0	11	3	62	47	8	0	3	35	0	7	2	33	1	0	0	1	0	0	0	0	0	0	0	0	0	0
Otu000431	1418	26	5	4	5	7	0	12	86	11	8	17	90	53	1	1	9	2	2	10	108	204	63	5	4	17	7	10	16	13	1	4	36	1	0	12	32	58	17	37	23	8	8	16	35	38	17	42	18
Otu000451	1412	0	0	0	1	0	2	1	4	1	1	1	0	2	3	0	0	0	4	2	6	2	2	97	24	67	63	13	19	103	97	100	48	49	29	178	21	44	20	6	3	22	0	0	4	7	6	2	7
Otu000386	1411	1	1	0	0	3	2	0	0	0	0	0	0	0	0	0	0	0	10	1	2	0	1	20	70	56	127	16	9	20	64	14	31	137	81	1	8	1	3	1	0	7	0	0	1	3	2	1	1
Otu000330	1410	0	0	0	0	0	0	0	0	0	0	0	0	0	0	0	0	0	4	5	0	0	0	15	24	25	24	2	4	2	26	3	4	28	135	9	0	0	1	0	1	0	0	0	0	0	0	0	0
Otu000459	1408	3	2	1	4	5	8	5	7	16	13	7	12	2	6	1	1	1	9	3	2	4	1	26	42	83	91	54	41	84	66	111	50	110	48	38	6	19	2	14	6	40	3	4	7	17	19	4	7
Otu000254	1403	6	0	0	19	8	47	7	5	4	1	0	3	1	0	0	2	0	0	0	1	28	0	1	0	0	0	0	1	0	0	0	0	0	0	0	3	1	0	0	0	0	0	0	0	0	0	1	0
Otu000502	1400	1	0	0	0	1	0	1	0	1	0	3	0	0	0	0	1	0	3	1	6	4	6	134	4	60	3	128	156	96	24	70	49	0	0	97	140	83	28	0	0	0	0	0	0	0	0	0	0
Otu000458	1400	0	0	0	1	1	0	0	0	2	0	0	0	0	0	0	0	0	0	1	0	0	6	91	34	65	109	39	36	43	68	26	58	36	28	66	22	63	140	0	0	10	0	0	0	4	5	0	1
Otu000331	1399	0	0	0	0	0	0	0	0	0	0	0	0	0	0	0	0	0	0	0	0	0	0	0	0	0	0	0	0	0	0	0	0	0	0	0	0	0	0	0	0	0	0	0	0	0	0	0	0
Otu000515	1392	1	1	0	0	1	0	4	0	5	7	2	2	5	9	0	1	0	6	1	1	1	5	143	19	142	24	129	163	175	146	92	38	11	2	0	1	0	3	3	1	18	1	0	0	7	8	2	4
Otu000525	1391	0	0	0	0	0	0	0	0	0	0	0	0	0	0	0	0	1	3	0	0	0	0	0	0	0	0	0	0	0	0	0	0	0	0	0	0	0	0	3	0	1	3	0	2	2	0	5	3
Otu000416	1391	0	1	0	0	0	0	0	0	0	0	0	0	0	0	0	0	0	1	2	1	0	0	2	15	36	20	139	40	2	56	81	80	19	5	1	3	0	1	43	102	82	28	22	73	85	69	107	42
Otu000447	1390	149	38	9	21	46	19	80	43	33	24	19	73	106	1	23	11	2	3	157	436	3	66	0	0	1	1	0	0	1	5	1	4	0	6	5	0	1	0	0	0	2	0	0	0	0	0	0	0
Otu000588	1379	1	3	2	0	1	0	6	42	7	1	3	49	17	1	1	0	63	150	1	361	540	19	1	2	4	5	2	5	8	2	10	14	5	0	6	25	0	1	0	1	1	0	0	0	1	0	0	0
Otu000693	1377	0	0	0	0	0	0	0	0	0	0	0	0	0	0	0	0	0	14	6	0	3	3	8	286	3	5	132	6	2	3	0	214	473	6	2	61	37	36	0	0	0	0	0	0	0	0	0	0
Otu000555	1376	1	0	0	0	0	0	0	0	0	0	0	0	1	0	0	0	28	52	74	3	3	19	0	1	1	1	2	1	0	0	5	14	2	3	29	1	1	4	16	16	8	35	6	7	12	4	5	4
Otu000484	1370	0	0	0	0	2	0	0	0	0	0	0	0	0	0	0	0	0	7	2	1	1	0	8	71	16	161	2	0	0	26	2	4	186	176	21	6	4	157	1	0	12	0	0	0	5	9	1	3
Otu000592	1367	0	0	0	0	0	0	0	0	0	0	0	1	0	0	0	0	0	4	2	3	0	9	170	4	125	17	52	21	125	107	264	23	5	6	29	5	176	20	0	0	0	1	0	0	0	0	0	0
Otu000399	1362	65	24	4	6	8	4	61	142	94	42	43	154	74	18	15	11	16	2	9	48	73	18	11	2	17	7	16	8	58	2	31	49	0	0	11	5	10	7	5	6	10	1	5	8	6	12	25	7
Otu000562	1360	28	4	11	26	10	29	13	2	6	18	6	2	6	7	0	4	69	59	35	18	48	780	3	2	5	4	3	5	1	4	1	0	0	0	0	1	28	0	6	0	15	1	3	30	2	0	46	3
Otu000281	1356	0	0	0	0	0	0	0	0	0	0	0	0	0	0	0	0	0	0	1	0	0	0	3	5	0	5	0	0	0	2	0	0	0	29	0	0	0	0	0	0	0	0	0	0	0	0	0	0
Otu000721	1355	2	1	0	0	0	0	0	0	0	0	0	0	0	0	0	0	3	2	2	3	0	1	15	16	10	87	2	3	2	15	3	46	23	144	153	26	100	549	0	0	0	0	0	1	3	0	0	0
Otu000401	1352	0	0	1	0	0	0	1	2	0	0	0	0	0	0	0	0	0	3	0	4	3	4	14	57	33	162	31	16	23	75	39	39	53	15	0	9	0	0	2	1	0	0	0	1	1	1	0	0
Otu000561	1351	0	0	0	1	0	0	0	1	0	0	0	0	0	0	0	0	2	3	0	19	4	4	44	6	68	9	67	22	24	21	33	52	33	10	532	19	108	17	2	0	1	0	0	1	1	1	0	0
Otu000487	1351	0	1	0	0	0	0	0	0	0	0	2	1	4	0	1	1	126	300	154	1	6	39	8	16	6	20	21	13	17	25	3	76	51	40	10	24	9	8	1	1	0	0	0	0	0	0	0	0
Otu000499	1351	7	0	1	0	0	0	0	3	1	1	3	6	3	0	0	0	4	2	0	17	42	53	7	1	17	4	14	71	55	10	98	53	0	0	0	11	11	1	44	42	29	14	39	33	56	27	32	13
Otu000448	1347	0	1	0	0	0	0	1	2	1	0	0	1	1	0	0	0	1	3	5	22	109	306	1	0	0	0	0	1	2	0	2	0	0	1	0	4	9	0	99	35	15	126	152	23	24	20	24	25
Otu000476	1335	0	0	0	0	1	0	0	0	0	0	0	0	0	0	0	0	0	3	1	0	1	3	52	10	117	35	86	72	91	275	146	60	23	5	2	0	1	5	0	0	0	0	0	0	0	0	0	0
Otu000307	1333	2	4	0	0	2	0	1	5	1	0	3	14	8	1	4	0	0	0	0	0	0	0	0	0	0	0	0	0	0	0	0	0	0	0	0	0	0	0	120	209	144	54	84	161	124	146	82	126
Otu000384	1332	0	1	0	0	4	1	1	1	1	5	1	2	2	2	0	3	0	4	0	0	1	4	2	9	35	39	50	21	21	15	11	43	87	34	62	3	34	14	4	4	12	1	0	3	6	8	2	2
Otu000385	1328	86	61	16	31	17	37	96	97	100	59	70	166	124	30	15	15	13	19	6	54	17	2	0	1	0	3	0	0	1	1	1	1	1	0	20	1	6	0	10	19	22	10	9	15	18	20	15	10
Otu000409	1327	0	0	0	0	1	0	1	8	1	1	0	0	4	1	0	0	0	5	1	1	1	1	38	38	77	36	53	26	22	25	9	46	166	50	3	14	0	3	7	1	12	1	4	3	4	6	4	3
Otu000549	1327	1	0	0	1	1	0	0	1	1	0	0	0	0	0	0	0	0	11	1	5	1	4	213	2	8	2	3	2	7	4	3	22	1	7	209	30	386	118	1	2	2	2	0	0	0	1	0	1
Otu000404	1323	6	1	2	1	3	0	0	5	2	6	4	2	7	0	0	2	0	1	0	0	2	1	74	12	87	26	51	48	80	42	45	115	13	0	0	35	19	6	5	4	4	0	1	5	4	3	3	5
Otu000542	1319	0	0	0	0	0	0	0	0	2	0	0	0	0	0	1	0	0	6	1	4	3	4	32	76	57	241	64	104	23	175	112	112	42	7	0	13	0	4	1	0	1	0	0	0	2	0	0	0
Otu000280	1316	9	1	0	1	1	1	0	3	4	7	0	3	4	0	0	3	0	0	3	0	1	0	4	9	82	15	23	15	37	15	5	31	8	10	4	95	2	2	16	5	8	6	9	4	4	6	2	16
Otu000423	1313	0	0	0	0	0	0	0	0	0	0	0	1	0	2	0	0	0	3	0	0	1	0	1	23	21	31	7	16	14	65	32	6	125	71	1	1	0	13	0	3	2	0	0	2	1	4	2	1
Otu000470	1311	1	0	0	0	1	4	0	0	0	0	0	1	3	0	0	2	5	0	0	1	66	11	3	1	12	6	1	7	0	2	11	38	0	1	15	99	50	23	3	0	3	8	3	2	1	1	4	2
Otu000529	1309	6	1	1	0	2	3	1	60	2	3	1	20	7	2	2	0	0	3	2	3	1	1	50	27	88	70	26	14	35	34	13	52	36	19	25	199	109	102	18	6	14	3	4	4	5	10	3	0
Otu000410	1307	53	43	9	31	48	33	160	103	93	69	56	94	140	65	39	26	7	3	3	100	0	62	1	0	2	1	0	0	1	3	1	1	1	2	7	7	18	3	0	0	1	0	0	1	0	0	0	0
Otu000541	1303	1	0	0	1	1	0	0	6	3	5	2	2	2	0	1	0	2	3	1	6	4	5	83	12	39	35	116	150	120	47	72	90	22	6	36	82	54	7	0	0	3	0	0	0	2	1	0	1
Otu000614	1303	0	0	0	0	0	0	0	0	0	0	0	0	0	0	0	0	0	24	0	0	0	3	0	0	0	0	0	0	0	0	0	0	0	0	0	0	0	0	0	0	4	5	1	2	1	4	8	3
Otu000407	1302	35	27	39	125	57	53	83	40	109	106	76	50	95	105	45	39	22	142	2	32	3	1	0	1	2	1	1	1	1	0	1	0	4	0	0	0	0	0	2	0	0	0	0	0	0	1	0	0
Otu000376	1298	5	4	2	7	14	9	17	9	16	11	5	7	23	8	5	8	26	29	7	12	0	0	1	4	3	0	0	1	1	2	4	5	6	10	32	10	61	8	33	67	93	83	37	101	108	92	86	48
Otu000551	1293	0	0	0	0	1	0	1	1	0	0	0	0	0	0	0	0	0	5	4	3	1	2	89	91	158	162	80	54	40	61	54	28	99	103	0	2	0	12	0	1	7	0	0	1	0	3	0	7
Otu000370	1284	0	0	0	0	0	0	0	0	0	0	0	0	0	0	0	0	0	1	1	0	4	0	20	15	50	36	3	8	3	59	35	23	44	9	1	228	0	31	0	0	2	0	1	1	1	1	0	0
Otu000438	1273	109	78	14	23	19	5	96	216	52	24	13	52	125	12	23	14	1	17	12	208	80	13	1	1	6	0	1	1	3	1	1	2	0	1	5	3	2	0	4	3	3	2	0	6	4	1	0	1
Otu000396	1273	148	105	33	167	12	3	66	130	53	27	32	54	118	21	161	18	14	1	2	0	3	5	1	2	0	3	0	0	2	0	1	3	0	1	0	0	0	0	0	0	1	0	0	0	0	0	1	0
Otu000600	1271	0	0	0	0	0	0	0	0	0	0	0	0	0	0	0	0	5	2	3	0	0	0	0	0	0	0	0	0	0	0	0	0	0	0	0	0	0	0	0	1	1	1	2	2	1	0	12	2
Otu000456	1270	28	15	3	10	8	7	14	39	12	20	9	31	19	5	10	1	5	142	14	7	0	4	46	8	24	18	9	15	83	21	56	15	6	3	22	101	2	7	37	28	121	11	20	30	48	35	12	29
Otu000732	1267	2	0	0	0	0	0	0	0	0	0	0	3	5	0	0	1	14	67	1	20	800	253	3	2	2	6	3	1	0	1	5	12	1	0	1	25	6	4	0	0	0	0	0	0	0	0	0	0
Otu000446	1266	0	0	0	0	0	0	0	0	0	0	0	1	0	1	0	0	0	6	3	3	1	4	12	33	40	73	20	43	51	126	59	36	127	80	2	7	1	14	0	1	2	0	0	1	2	2	0	1
Otu000622	1262	0	0	0	0	0	0	0	0	1	0	0	2	7	0	0	0	94	84	4	4	0	1	0	1	0	0	1	0	0	0	0	1	1	0	0	0	1	0	3	0	2	3	1	1	1	1	2	4
Otu000400	1257	56	31	17	37	60	41	107	63	84	53	51	72	109	30	16	25	13	110	4	8	0	1	1	1	7	0	0	1	0	2	0	1	3	1	5	4	6	0	17	17	18	30	21	30	21	19	8	20
Otu000462	1248	0	0	0	1	0	0	0	0	0	0	0	0	0	0	0	0	0	2	0	0	2	0	38	92	44	92	10	11	14	55	34	25	168	91	5	28	13	44	1	0	3	0	0	0	2	5	0	4
Otu000496	1247	0	0	0	0	0	0	0	1	0	0	0	0	0	0	0	0	0	3	5	2	0	2	496	3	3	47	29	4	5	2	3	33	6	31	15	17	83	30	0	0	0	0	0	0	0	0	0	0
Otu000539	1245	11	2	1	1	0	0	0	33	1	5	5	19	18	0	1	0	0	2	3	4	6	5	55	10	74	16	38	61	74	39	25	55	6	1	107	93	155	31	0	2	6	1	0	2	1	1	1	1
Otu000433	1243	0	0	1	0	1	0	0	0	0	10	14	0	1	0	0	0	1	3	8	1	5	12	3	54	10	61	26	69	65	167	19	22	9	17	3	139	2	17	0	0	0	1	0	3	0	1	0	0
Otu000427	1241	0	0	0	0	0	1	0	1	0	0	0	2	0	0	0	0	1	1	1	0	16	6	0	3	10	3	6	1	0	4	9	24	6	1	9	84	18	6	7	19	10	3	7	0	0	0	123	2
Otu000355	1234	0	0	0	0	0	0	0	0	0	0	0	0	0	0	0	0	0	2	0	0	1	0	1	81	0	35	0	0	0	10	1	0	10	79	0	0	0	0	0	0	0	0	0	0	0	0	0	0
Otu000455	1231	29	6	1	3	2	2	6	33	11	6	9	19	13	1	7	0	9	3	3	26	0	3	8	21	39	26	3	29	23	18	16	42	22	10	44	29	214	3	16	22	3	7	3	15	8	6	12	8
Otu000674	1229	0	0	0	0	0	0	0	0	0	0	0	0	0	0	0	0	6	0	0	9	0	0	1	3	2	26	1	1	1	0	7	15	7	14	732	14	169	19	0	0	0	0	0	0	1	0	0	0
Otu000554	1228	0	0	2	6	2	2	0	0	0	8	6	0	1	1	0	0	0	0	2	3	1	2	28	18	56	47	52	75	50	101	57	79	14	8	56	74	10	121	1	1	16	0	1	1	7	4	1	2
Otu000586	1228	4	1	0	0	0	0	0	2	0	0	0	0	0	0	0	0	0	5	1	3	5	0	27	43	36	85	42	45	42	125	105	62	90	70	9	120	30	17	2	0	4	0	0	0	5	1	0	1
Otu000672	1226	0	2	0	0	0	0	0	0	7	2	1	1	1	0	2	5	633	102	4	5	16	17	1	0	0	0	0	1	0	1	0	1	1	0	0	0	0	0	0	1	1	0	1	1	1	0	3	1
Otu000634	1206	4	0	0	0	4	0	0	0	1	2	0	1	2	2	0	1	2	0	8	3	4	3	20	36	19	242	16	22	55	118	117	135	12	39	59	31	35	34	5	0	1	0	1	2	3	0	0	3
Otu000590	1202	1	0	0	0	0	0	0	2	1	0	0	3	1	0	0	0	0	0	0	0	2	1	0	0	0	0	0	0	0	0	0	0	0	0	0	0	0	0	8	16	3	2	2	4	11	6	12	3
Otu000316	1200	0	0	0	0	0	0	0	0	0	0	0	0	0	0	0	0	0	0	0	0	0	0	0	2	0	0	0	0	0	0	0	0	0	0	0	0	0	0	0	0	0	0	0	0	0	0	0	0
Otu000507	1198	0	0	0	1	0	0	0	1	0	0	0	1	0	0	0	0	0	1	1	4	2	3	93	2	95	30	159	152	96	53	58	24	4	1	3	18	3	21	0	0	1	0	0	0	1	0	0	0
Otu000464	1188	7	1	0	4	4	5	1	1	3	3	0	2	4	3	3	1	0	9	3	2	0	0	14	38	27	115	4	12	13	78	15	11	159	74	3	1	1	1	1	6	19	0	1	3	4	10	1	3
Otu000390	1186	39	42	23	19	4	2	3	82	103	112	114	44	32	34	32	21	4	0	1	0	0	0	0	0	0	0	0	0	0	0	0	0	0	0	0	0	0	0	43	68	43	21	64	50	26	51	31	54
Otu000784	1183	0	0	0	0	0	0	0	0	0	0	0	0	0	0	0	0	0	6	2	5	1	1	1104	3	5	7	2	4	3	3	4	5	0	0	1	0	0	20	3	1	1	0	0	0	0	0	1	0
Otu000760	1177	0	0	0	0	0	0	0	0	0	0	0	0	0	0	0	0	0	6	1	3	0	1	1	18	0	10	3	689	3	3	425	1	0	0	0	1	0	0	0	0	0	0	0	0	0	0	0	0
Otu000523	1177	8	1	0	3	4	1	0	0	4	8	2	3	6	2	0	3	0	9	2	7	4	3	25	40	135	100	5	9	18	55	8	69	45	42	13	185	8	6	12	3	24	0	1	4	15	11	1	8
Otu000676	1175	2	0	0	2	1	0	1	2	0	1	0	0	1	2	2	1	3	8	1	4	10	6	69	18	31	25	6	16	263	147	297	10	31	57	1	0	1	4	1	1	17	0	0	2	3	7	1	1
Otu000477	1172	7	3	1	5	5	4	7	8	15	5	1	9	6	2	4	1	14	12	7	10	19	17	2	2	2	5	0	4	5	1	5	2	0	1	5	5	2	9	55	29	45	36	34	60	33	43	16	36
Otu000282	1158	0	0	0	0	0	0	0	0	0	0	1	0	0	0	0	0	0	0	0	0	0	0	0	0	0	0	0	0	0	2	1	0	2	0	0	0	0	0	0	0	0	0	0	0	0	0	0	0
Otu000828	1158	0	0	0	0	0	0	0	0	0	0	0	0	0	0	0	0	0	9	1	3	2	1	4	501	53	129	52	13	4	48	14	45	139	105	1	22	0	6	0	0	0	0	0	0	0	0	0	0
Otu000503	1156	1	0	0	0	0	0	0	0	0	0	0	0	2	0	0	0	2	1	0	1	5	3	3	16	15	13	5	14	4	29	31	93	8	12	75	280	53	110	2	1	2	2	0	1	0	3	0	1
Otu000424	1154	0	0	0	0	0	0	0	0	0	0	0	0	0	0	0	0	0	2	0	0	1	0	8	8	16	33	3	1	2	26	1	11	41	39	16	6	4	171	0	0	2	0	0	0	0	0	0	0
Otu000466	1148	135	70	23	32	48	30	69	32	54	59	60	67	79	38	17	25	21	64	32	137	8	2	0	1	0	1	0	0	0	1	0	5	2	0	3	2	0	0	1	1	3	2	4	0	9	2	0	1
Otu000479	1147	6	0	1	1	0	7	0	0	1	7	14	0	1	4	1	0	1	2	13	6	17	10	144	31	31	42	25	15	8	28	4	8	19	87	69	63	33	61	3	1	21	0	7	2	1	4	6	5
Otu000864	1147	0	0	0	0	0	0	0	0	0	0	0	0	0	0	0	0	0	2	3	0	2	4	244	16	9	88	53	50	112	3	24	81	104	319	3	1	4	9	0	0	2	0	0	0	0	1	1	0
Otu000398	1140	9	1	0	0	0	0	4	0	0	5	12	35	7	2	79	14	64	29	0	2	32	23	0	0	0	0	0	0	0	0	0	0	0	0	0	2	1	0	66	43	47	14	267	30	46	38	49	138
Otu000863	1138	0	0	0	0	0	0	0	0	0	0	0	0	4	0	0	0	12	11	6	0	1	11	1	0	19	0	123	3	23	0	1	13	10	5	70	7	781	8	0	0	0	0	0	0	0	0	0	0
Otu000559	1137	0	0	0	0	0	0	0	0	0	2	0	0	0	0	0	0	0	4	2	1	2	1	20	27	17	53	7	12	11	37	29	36	75	40	49	102	28	213	0	0	2	0	1	0	1	0	0	0
Otu000975	1137	0	0	0	0	0	0	0	0	0	0	0	0	0	0	0	0	0	2	18	0	0	0	0	1	0	29	0	0	0	0	0	2	10	980	4	2	2	7	0	0	0	0	0	0	0	0	0	0
Otu000682	1135	3	1	0	0	3	1	6	16	9	8	5	15	3	5	1	1	0	2	3	0	1	2	11	28	84	127	128	66	202	64	43	153	18	23	0	3	0	0	1	0	4	0	0	0	1	0	0	1
Otu000510	1133	4	1	0	1	1	0	0	3	6	10	0	2	2	4	1	1	0	3	0	2	3	1	72	18	45	36	66	107	121	35	17	111	5	1	5	27	16	2	1	0	8	0	0	0	9	4	1	2
Otu000453	1132	36	16	13	24	19	13	94	53	61	44	74	114	75	27	12	20	2	4	1	84	73	21	4	5	4	18	7	5	5	6	3	5	1	2	0	1	3	2	7	13	17	4	7	15	17	22	7	13
Otu000478	1131	1	0	0	1	5	0	0	19	0	4	0	6	3	3	1	1	2	1	1	1	1	1	90	8	75	24	62	18	50	42	105	59	13	12	3	29	15	29	1	1	3	0	1	0	1	1	2	2
Otu000508	1130	0	0	0	2	0	1	0	0	0	0	0	0	0	0	0	0	0	7	3	2	1	0	9	21	34	65	15	3	4	25	13	20	117	95	26	45	12	111	0	0	1	0	0	0	0	1	1	0
Otu000628	1130	0	0	0	1	1	0	3	0	0	1	1	1	0	1	1	1	2	0	2	5	1	5	18	4	16	15	10	25	43	16	26	11	6	3	234	7	266	35	0	0	3	2	0	0	1	6	0	1
Otu000712	1125	0	0	0	0	0	0	0	0	0	0	0	0	0	0	0	0	0	0	0	0	0	0	0	0	0	0	0	0	0	0	0	0	0	0	1	0	2	0	1	1	3	10	0	3	1	2	3	0
Otu000794	1114	1	0	0	0	0	0	1	0	6	0	0	0	0	0	0	0	1	2	1	4	18	5	75	6	30	11	156	188	106	32	195	111	2	0	75	40	13	10	0	0	0	0	1	0	0	1	0	0
Otu000429	1113	6	2	0	1	5	2	6	9	4	8	4	4	10	7	0	2	0	2	5	1	0	1	11	13	38	20	33	11	20	12	21	19	22	48	66	5	19	14	6	10	31	4	7	8	15	24	5	16
Otu000509	1109	0	0	0	0	0	0	0	0	0	0	0	0	0	0	0	0	0	0	0	0	0	0	5	15	6	38	3	4	3	20	16	20	28	30	25	37	11	347	0	0	2	0	0	0	1	0	0	0
Otu000305	1107	0	0	0	0	0	0	0	0	0	0	0	0	0	0	0	0	0	0	0	0	0	0	17	0	0	0	1	0	0	0	0	0	0	0	0	10	20	51	0	0	0	0	0	0	0	0	3	0
Otu000857	1106	0	0	0	0	0	0	0	0	0	0	0	0	0	0	0	0	0	7	2	1	0	0	2	123	74	394	2	2	2	2	1	1	307	184	1	1	0	0	0	0	0	0	0	0	0	0	0	0
Otu000504	1104	0	1	0	1	1	0	0	0	0	2	1	0	0	0	0	0	0	3	1	0	2	0	35	51	96	129	13	8	24	80	3	47	65	126	3	1	2	4	3	2	4	1	1	1	1	5	0	1
Otu000670	1094	0	0	0	0	0	0	0	0	0	0	0	0	0	0	0	0	1	0	0	0	8	0	0	0	0	0	0	0	0	0	0	0	0	0	0	1	0	0	1	0	2	21	0	1	0	1	9	4
Otu000611	1092	0	0	0	0	0	0	0	0	1	0	0	0	0	0	0	0	9	3	1	0	1	12	0	0	0	3	0	0	0	0	0	0	0	0	0	4	3	0	7	9	3	12	4	3	2	3	10	1
Otu000692	1091	0	0	0	0	0	0	0	0	1	0	0	0	1	0	0	1	2	0	2	1	0	2	0	0	5	7	1	5	4	1	17	21	1	0	2	32	7	13	7	6	4	20	11	3	9	4	3	4
Otu000471	1089	7	1	0	13	13	8	6	6	3	8	1	4	4	15	4	0	0	1	1	3	2	1	52	4	46	6	64	80	58	14	53	27	25	6	47	31	24	14	4	2	10	2	0	0	4	3	0	1
Otu000511	1089	1	0	2	0	0	0	0	0	0	0	1	1	3	0	0	0	11	74	55	1	2	10	4	125	8	41	23	31	5	12	2	2	54	107	8	1	9	5	14	22	20	11	25	14	38	9	22	43
Otu000420	1084	2	4	1	3	12	21	5	3	7	4	7	10	4	23	3	10	40	2	49	3	0	9	1	0	1	0	0	1	0	0	0	0	1	3	2	0	16	1	40	52	53	59	59	98	56	60	53	91
Otu000640	1083	1	0	0	0	1	0	2	3	3	4	2	5	1	3	1	0	0	1	0	4	7	3	72	29	38	49	51	111	121	93	171	78	0	2	2	38	3	2	0	1	3	0	0	1	1	0	0	0
Otu000657	1082	0	0	0	0	0	0	0	0	0	0	0	0	0	0	0	0	5	0	0	0	3	22	0	0	0	0	0	1	0	0	0	0	0	0	0	2	0	0	5	4	2	1	0	5	4	8	4	1
Otu000594	1080	5	0	1	0	3	0	0	0	0	0	0	1	1	1	1	2	9	156	0	76	4	3	19	7	47	12	9	17	14	29	23	124	4	29	35	38	16	11	28	28	14	26	17	24	35	25	19	19
Otu000418	1077	0	0	0	0	0	0	0	0	0	0	0	0	0	0	0	0	0	1	0	0	0	0	0	6	3	8	64	15	0	2	2	0	22	19	2	0	0	0	0	0	0	0	0	0	0	0	0	0
Otu000751	1074	0	0	0	0	0	0	0	0	0	0	0	0	0	0	0	0	0	7	4	4	3	7	62	238	25	49	264	143	4	16	13	113	9	13	0	24	10	3	0	0	0	0	0	0	0	0	0	0
Otu000920	1073	0	0	1	0	0	0	0	0	0	0	0	1	0	0	0	0	0	10	5	2	1	2	60	74	8	23	4	282	44	16	56	4	165	308	0	4	2	0	0	0	0	0	0	0	0	0	0	0
Otu000291	1072	0	0	0	0	0	0	0	0	0	0	0	0	0	0	0	0	0	0	0	0	0	1	25	1	6	3	13	4	7	7	1	6	4	3	1	17	68	62	1	0	1	0	0	0	0	0	0	0
Otu000571	1062	0	0	0	0	0	0	0	0	0	0	0	0	0	0	0	0	0	2	1	6	1	3	47	1	91	12	351	123	79	87	46	8	0	0	0	0	0	4	1	0	0	0	0	0	0	0	0	0
Otu000402	1059	25	1	8	2	1	2	2	2	1	16	123	0	1	4	4	1	1	0	13	10	0	35	2	0	0	0	0	0	0	1	0	0	0	1	0	0	5	165	10	1	10	0	2	3	2	38	2	8
Otu000444	1059	0	0	0	0	0	0	0	0	0	0	0	0	0	0	0	0	0	0	0	6	1	1	1	1	132	1	0	5	2	2	18	1	7	3	321	7	2	3	16	0	0	0	0	1	0	0	0	0
Otu000417	1058	37	13	3	7	12	5	65	142	74	34	25	70	50	2	9	4	0	0	1	40	0	1	0	0	0	0	0	0	0	0	0	0	0	0	0	0	0	0	56	49	36	50	72	34	34	51	36	23
Otu000443	1057	77	23	45	45	122	100	57	28	65	77	46	93	83	80	11	65	1	0	2	12	0	0	0	0	2	0	0	0	1	0	0	0	0	0	3	0	1	0	1	1	2	0	2	0	1	0	0	1
Otu000645	1057	16	1	111	33	31	6	1	0	0	10	15	1	0	6	2	6	0	16	353	5	5	115	1	0	4	0	1	0	0	0	2	0	0	8	0	0	3	0	1	0	1	1	1	2	2	0	0	1
Otu000565	1054	45	36	17	31	46	21	41	25	55	70	58	40	41	35	13	20	89	30	60	78	13	77	0	0	0	0	0	0	1	0	0	8	0	1	56	1	27	5	0	2	1	1	2	0	1	0	1	1
Otu000520	1052	0	0	0	0	0	0	0	0	2	0	0	0	1	1	0	0	0	4	1	0	0	0	51	88	124	137	19	4	42	46	12	53	19	23	0	3	11	2	0	0	2	1	0	0	0	2	2	0
Otu000626	1051	15	16	4	5	6	4	21	16	2	7	3	15	10	1	3	1	3	6	176	24	110	61	1	1	0	7	1	0	5	0	1	2	0	15	3	7	44	1	4	4	6	22	18	5	5	5	3	3
Otu000713	1049	9	5	3	3	1	23	1	12	52	33	21	10	9	6	2	3	1	5	9	3	6	5	5	2	65	2	539	35	14	19	31	8	3	23	5	11	7	5	1	1	2	0	1	3	0	1	6	2
Otu000924	1048	0	0	0	0	0	0	0	0	0	0	0	0	0	0	0	0	0	1	3	4	5	2	2	141	183	221	9	9	2	135	9	137	0	98	2	75	6	4	0	0	0	0	0	0	0	0	0	0
Otu000685	1047	0	0	0	0	0	0	0	0	0	0	1	0	0	0	0	0	0	1	0	2	0	3	16	9	11	35	14	15	34	34	17	20	14	34	250	11	229	67	0	0	0	0	0	0	0	0	0	0
Otu000704	1047	1	1	0	0	0	0	0	0	0	0	0	3	0	0	0	0	1	2	2	3	4	5	101	3	30	1	24	23	34	28	107	74	6	2	31	246	116	12	0	0	0	0	0	0	1	1	0	0
Otu000485	1043	40	8	0	1	2	0	14	7	1	3	6	11	20	1	1	0	6	0	61	40	5	5	0	0	4	0	0	0	0	0	0	0	0	1	0	1	5	1	52	55	28	116	39	41	46	33	19	35
Otu000489	1041	0	0	0	0	0	0	0	1	0	0	0	0	1	1	0	0	0	7	3	0	1	1	15	44	77	93	6	12	22	29	18	19	118	81	2	3	3	0	1	0	1	0	1	1	3	0	2	1
Otu000650	1041	10	4	23	21	4	49	2	3	5	83	75	3	4	16	10	0	14	8	19	6	9	94	6	58	37	6	52	44	31	12	2	12	176	51	9	3	7	24	1	0	3	0	0	1	0	1	22	0
Otu000825	1040	3	0	0	0	0	0	0	0	0	0	0	0	1	0	0	0	0	1	1	295	1	1	37	0	7	7	14	197	27	47	124	148	6	0	5	60	19	13	0	0	0	0	0	0	1	0	0	0
Otu000867	1039	0	0	0	0	0	0	0	0	0	0	0	0	0	0	0	0	0	0	4	4	0	1	4	375	397	61	3	8	3	69	3	12	0	78	1	6	3	5	0	0	0	0	0	0	0	0	0	0
Otu000823	1038	0	0	0	0	0	0	0	0	0	0	0	0	0	0	0	0	0	4	5	4	0	1	160	1	454	4	16	54	39	26	33	112	25	41	0	0	9	5	0	0	3	0	2	0	0	0	0	0
Otu000876	1033	0	0	0	0	0	0	0	0	0	0	0	0	1	0	0	0	0	4	3	5	2	3	6	39	68	12	292	67	10	38	347	25	4	4	67	2	7	10	0	0	0	0	0	1	0	0	0	0
Otu000625	1030	3	1	0	0	1	0	4	2	8	4	3	14	14	3	3	1	4	1	1	5	174	45	2	0	1	3	1	3	2	0	3	0	0	0	1	6	0	54	11	15	12	11	10	20	21	11	30	9
Otu000855	1027	0	0	0	0	0	0	0	0	0	0	0	0	0	0	0	0	0	3	1	1	0	5	1	121	85	53	244	49	24	63	7	122	31	87	5	69	34	10	0	0	0	0	0	0	0	0	0	0
Otu000545	1020	0	0	0	0	0	0	0	3	0	0	0	0	0	0	0	1	2	4	3	2	36	48	5	3	8	9	43	6	9	9	18	28	11	7	63	61	93	121	2	1	1	1	1	1	3	0	1	1
Otu000393	1019	0	0	0	0	0	0	0	0	0	0	0	0	0	0	0	0	0	0	0	0	0	0	3	0	0	0	0	0	1	0	0	0	1	0	0	0	0	0	0	0	0	0	0	0	0	0	0	1
Otu000336	1018	0	1	0	0	0	0	1	0	1	0	0	0	0	0	0	0	0	0	0	0	0	1	6	0	0	7	0	0	3	0	1	2	0	0	2	9	10	13	1	3	5	4	2	0	2	0	0	1
Otu000728	1017	0	0	0	0	0	0	0	0	0	0	0	0	0	0	0	0	15	23	0	0	37	42	0	1	0	0	0	0	0	0	0	0	0	0	0	0	0	0	1	7	0	1	0	0	2	0	5	0
Otu000531	1016	0	1	0	0	0	0	0	0	0	0	0	0	0	0	0	0	0	0	1	0	0	12	6	0	22	9	7	1	4	0	1	3	0	0	12	4	294	64	0	0	0	0	0	0	0	0	0	0
Otu000581	1016	0	0	0	0	0	0	2	0	0	1	3	0	0	0	0	1	0	4	1	1	1	0	32	34	78	56	52	19	56	26	51	78	53	20	6	81	28	8	2	1	8	0	0	2	5	5	3	1
Otu000806	1016	0	0	0	0	0	0	0	0	0	0	0	0	0	0	0	0	0	0	2	0	6	1	4	3	14	0	6	13	12	5	57	180	8	6	44	292	76	156	0	0	3	0	1	0	0	0	0	0
Otu000434	1014	19	20	8	21	18	11	41	22	156	104	43	6	15	33	31	22	4	0	18	0	0	0	0	0	0	0	0	0	8	0	0	0	0	1	0	0	0	0	43	65	40	17	23	48	45	45	40	35
Otu000432	1014	1	0	0	0	0	0	0	5	3	0	4	7	3	0	0	0	1	2	1	1	2	1	20	2	13	4	17	47	94	3	104	71	8	1	15	7	22	2	1	1	0	0	0	0	0	0	0	0
Otu000574	1013	31	28	7	8	21	8	7	20	13	5	6	5	9	6	0	4	14	6	36	13	27	27	0	0	0	0	0	1	1	0	0	0	0	1	0	0	2	0	13	10	12	243	26	12	10	19	6	18
Otu000379	1012	0	0	0	0	0	0	1	0	0	0	0	0	0	0	0	0	0	4	2	1	0	2	14	1	4	2	11	2	7	3	6	14	47	7	10	1	20	5	1	12	67	5	15	2	4	4	66	6
Otu000475	1011	0	0	0	0	0	0	0	0	0	0	0	0	1	0	0	0	1	4	0	0	3	2	41	35	57	24	20	8	21	27	22	46	27	3	37	22	32	36	0	0	1	0	0	0	2	1	0	1
Otu000783	1011	6	2	0	3	0	0	8	8	11	5	1	2	7	4	0	1	0	2	1	1	1	0	54	13	28	24	28	181	220	87	226	43	7	11	0	0	1	1	0	0	4	0	1	0	2	3	1	0
Otu000553	1008	27	13	10	19	34	76	111	19	49	8	6	4	2	38	7	0	1	0	48	2	14	76	0	1	1	0	0	0	0	0	0	0	0	0	0	0	0	0	1	2	2	80	18	2	2	7	1	0
Otu000522	1000	71	34	7	35	36	35	30	34	62	47	29	31	30	14	25	15	2	6	6	39	3	1	1	2	4	1	2	0	1	2	2	4	0	3	34	134	64	42	2	1	0	19	2	3	4	4	0	1
Otu000681	995	0	0	0	0	0	0	0	0	0	0	0	0	0	0	0	0	0	0	3	3	1	0	63	5	72	6	72	66	96	217	112	23	4	18	8	21	6	2	0	0	0	0	0	0	0	0	0	0
Otu000380	992	7	4	7	14	2	6	2	4	8	13	3	0	2	5	1	9	5	3	25	4	2	6	1	1	0	3	4	2	0	13	0	4	6	13	4	9	3	3	19	37	31	3	11	8	9	10	321	21
Otu000723	989	8	4	3	0	3	1	5	6	2	4	4	6	10	0	1	2	18	77	366	28	22	26	2	0	3	0	0	0	0	3	2	1	3	10	11	3	5	1	2	3	0	69	39	3	1	8	3	7
Otu000317	987	0	0	0	0	0	1	0	0	0	0	0	0	0	1	2	1	0	0	0	0	0	0	0	0	0	2	0	0	0	4	2	0	0	0	0	1	0	3	0	0	0	0	0	0	0	0	0	0
Otu000472	982	0	0	0	0	0	0	0	0	0	1	0	0	0	0	0	0	1	2	10	1	2	4	4	27	1	14	117	8	8	19	4	3	8	5	7	8	37	65	0	0	0	1	0	0	0	0	0	1
Otu000826	979	0	1	0	1	1	0	1	3	1	1	0	2	0	0	0	0	0	5	2	5	0	0	55	17	78	51	59	98	93	92	165	91	36	26	37	2	6	0	3	2	0	0	0	0	2	3	0	0
Otu000573	975	4	1	0	0	1	0	0	1	0	1	1	1	4	1	0	0	1	8	2	0	1	2	29	17	50	46	38	52	117	31	67	125	11	17	9	22	25	3	2	0	1	0	0	0	0	0	1	2
Otu000844	972	0	0	0	0	0	0	0	0	0	0	0	0	0	0	0	0	1	3	3	1	716	21	1	0	1	2	0	2	2	1	0	3	0	0	0	13	0	4	1	1	0	1	0	0	0	0	0	0
Otu000748	970	4	4	2	4	3	3	10	43	12	0	4	20	30	3	32	3	75	89	222	19	155	82	2	0	1	1	0	2	1	1	2	9	2	7	34	48	14	10	0	0	0	1	1	0	0	0	0	0
Otu000463	963	125	53	17	26	46	31	80	57	83	44	48	102	100	21	15	17	6	0	2	36	0	0	0	0	7	0	1	1	1	1	0	3	2	0	0	1	0	0	3	7	6	1	3	3	1	1	0	6
Otu000896	962	0	0	0	0	0	0	0	0	1	1	0	0	0	0	0	0	0	2	1	1	0	1	39	2	24	10	53	190	168	48	346	59	0	0	0	0	0	1	0	0	0	0	0	0	0	0	0	0
Otu000652	959	0	0	0	5	0	0	0	0	0	0	0	0	0	0	0	0	0	2	1	1	0	1	33	67	48	37	10	243	38	85	95	28	14	22	0	0	0	1	0	0	1	0	0	0	0	0	0	0
Otu000436	957	0	0	0	0	0	0	0	0	0	0	0	0	0	0	0	0	0	0	0	1	0	5	11	0	18	6	15	10	7	23	7	10	5	3	2	17	68	38	0	0	0	0	0	0	0	0	0	0
Otu000624	956	0	0	0	0	0	0	0	0	0	3	0	0	0	0	0	1	0	2	1	4	2	1	23	2	49	11	187	104	106	27	107	15	24	9	23	1	8	1	1	0	4	0	0	1	1	3	2	1
Otu000819	956	0	0	0	0	0	0	1	0	0	0	0	0	0	0	0	0	3	0	4	20	7	4	54	2	16	2	114	39	79	14	105	85	1	1	152	43	109	31	0	0	0	1	0	0	0	0	0	0
Otu000408	954	0	0	0	0	0	0	0	0	0	0	0	0	0	0	0	0	0	1	2	0	0	1	5	17	15	26	1	1	1	22	1	1	14	67	0	1	0	1	0	0	0	0	0	0	0	0	0	1
Otu000691	946	0	0	0	0	0	0	0	0	0	0	0	0	0	0	0	0	0	3	0	3	1	5	102	0	87	2	141	53	75	39	74	8	1	0	11	8	118	31	0	0	0	0	0	0	0	0	0	0
Otu000926	946	0	0	0	0	0	0	0	0	0	0	0	0	0	0	0	0	2	8	0	3	0	2	0	0	1	0	0	0	0	0	0	0	0	4	461	4	284	45	0	0	0	0	0	0	0	0	1	0
Otu000932	946	0	0	0	0	1	0	0	0	0	0	0	0	17	0	0	0	4	569	11	2	261	24	4	1	3	1	3	4	3	4	7	3	7	0	0	17	0	0	0	0	0	0	0	0	0	0	0	0
Otu000766	940	0	0	0	0	0	0	0	0	0	0	0	0	0	0	0	0	0	4	0	0	4	0	0	0	0	0	0	0	0	0	2	0	0	0	0	1	0	0	1	1	3	2	2	3	0	0	5	3
Otu000963	936	0	0	0	0	0	0	0	0	0	0	0	0	0	0	0	0	0	2	3	0	4	1	5	1	10	0	1	16	25	1	51	185	0	3	83	246	50	204	0	0	0	1	0	0	0	0	0	0
Otu000556	934	3	1	0	2	2	1	3	14	5	10	6	9	3	0	1	0	1	2	3	2	245	14	1	4	16	6	0	3	10	3	18	27	5	4	33	62	24	2	12	5	7	6	2	6	3	8	4	3
Otu000664	932	0	0	0	0	0	0	0	0	0	0	0	0	0	0	0	0	0	2	0	1	0	2	42	20	80	98	25	39	19	159	36	40	8	7	4	2	7	29	0	0	0	0	0	0	0	0	0	0
Otu000543	931	0	0	2	0	0	0	0	0	0	0	0	0	0	0	0	0	5	9	7	5	1	3	90	3	7	2	11	0	6	3	0	7	9	12	44	5	108	123	0	0	1	0	2	0	0	0	0	0
Otu000492	928	4	0	0	3	4	3	2	5	2	7	5	1	5	3	3	2	1	2	3	0	1	1	11	18	47	39	16	11	6	15	14	21	53	35	10	12	36	12	8	6	33	1	5	6	17	12	1	13
Otu000821	925	2	0	0	0	0	0	1	3	0	0	0	6	2	0	0	0	11	17	4	35	509	111	0	1	2	7	3	8	1	2	2	13	0	0	7	16	59	14	0	0	0	0	0	0	1	1	0	0
Otu000776	921	0	0	0	0	0	0	0	0	0	0	0	0	0	0	0	0	0	0	3	5	3	0	8	10	4	22	1	0	4	3	5	6	16	13	86	153	158	208	0	0	0	0	0	0	0	0	0	0
Otu000439	920	0	0	0	0	0	0	0	0	0	0	0	0	0	0	0	0	0	0	0	0	0	0	0	0	0	0	0	0	0	0	0	0	0	0	0	0	0	0	0	0	0	0	0	0	0	0	0	0
Otu000585	920	0	0	0	0	0	0	0	0	0	0	0	0	0	0	1	0	0	3	1	0	1	2	16	17	70	42	31	29	34	32	24	19	38	47	17	13	24	9	0	0	1	0	0	0	0	0	0	1
Otu000684	918	3	2	0	3	0	1	0	3	0	3	4	4	2	3	3	2	0	4	2	4	3	0	21	28	105	63	32	20	47	35	16	38	103	96	0	33	2	2	1	0	8	1	0	3	9	5	1	2
Otu000689	914	1	0	0	0	0	0	0	3	1	6	20	10	8	0	2	0	36	10	18	9	8	11	8	2	2	0	0	5	7	1	7	8	1	3	8	33	9	3	18	4	2	11	2	1	1	3	4	3
Otu000544	911	0	0	0	0	0	0	0	0	0	0	0	0	0	1	0	0	0	3	1	0	0	1	11	35	15	56	20	11	21	80	26	20	64	29	9	21	1	63	0	0	1	0	0	0	0	1	0	2
Otu000426	910	0	5	0	12	7	7	5	6	22	38	35	12	10	18	8	7	5	3	5	3	3	2	0	0	0	0	0	0	4	0	0	0	0	2	1	0	0	0	52	60	104	9	46	62	68	74	74	106
Otu000724	909	0	0	0	0	0	0	0	0	0	0	0	0	0	0	0	0	0	0	0	0	1	0	0	0	0	0	0	0	0	0	0	0	0	0	0	0	0	0	0	0	1	3	1	0	0	1	2	5
Otu000834	909	0	0	0	0	0	0	0	0	3	0	0	0	0	0	0	0	0	7	5	3	1	3	96	0	44	10	3	8	21	111	203	241	3	0	1	5	40	11	0	0	0	0	0	0	0	0	0	0
Otu000743	909	8	3	0	0	0	0	2	2	1	2	0	13	3	1	1	0	0	2	22	33	4	2	3	0	0	1	5	3	5	0	4	5	0	0	1	1	1	0	0	6	1	0	0	3	3	0	6	0
Otu000965	907	3	1	0	1	1	0	0	1	0	0	0	0	1	0	0	0	0	1	1	7	1	0	46	6	49	16	90	128	141	25	235	87	3	1	1	33	0	1	1	2	1	0	1	0	1	2	0	0
Otu000494	904	97	28	5	24	42	22	138	88	80	49	23	62	148	23	24	18	5	0	1	21	1	0	0	1	1	0	0	1	0	0	0	0	0	0	2	0	0	0	0	0	0	0	0	0	0	0	0	0
Otu000942	903	0	0	0	0	0	0	0	0	0	0	0	0	0	0	0	0	2	3	14	1	0	7	6	0	1	0	0	0	0	0	1	33	2	2	318	83	369	9	0	0	0	0	0	1	0	0	0	0
Otu000700	903	0	0	0	0	1	0	0	0	0	0	0	0	0	0	0	0	0	3	1	0	0	3	68	23	102	88	9	17	60	149	25	38	11	11	10	10	6	15	0	0	9	0	1	1	1	1	0	1
Otu000629	903	0	0	0	0	0	0	0	3	6	11	1	1	0	0	2	0	0	3	3	4	1	0	31	21	57	89	25	108	147	40	30	64	20	0	1	4	2	0	3	0	3	0	0	2	2	6	1	0
Otu000452	900	0	0	0	0	0	0	0	0	0	0	0	0	0	0	0	0	0	0	0	0	1	1	24	11	29	6	9	15	37	24	26	72	13	2	16	31	4	22	0	0	2	0	0	0	0	0	2	0
Otu000771	900	6	2	0	1	0	1	0	2	3	0	1	2	2	0	0	2	1	3	2	2	4	0	38	33	71	121	15	71	69	112	88	124	8	19	0	3	0	1	1	0	5	0	0	4	4	2	0	2
Otu000572	899	2	0	0	0	0	0	0	0	0	0	0	0	0	0	0	0	0	1	0	2	0	2	22	18	82	33	29	53	62	126	46	31	26	0	3	9	3	4	1	0	2	0	0	0	0	2	0	0
Otu000467	899	8	2	0	2	0	0	3	18	5	18	2	35	7	2	0	0	0	1	3	1	1	0	20	8	31	28	1	7	43	22	53	41	16	19	0	20	0	1	0	0	1	1	0	0	1	2	0	0
Otu000731	899	0	0	0	0	0	0	0	0	0	0	0	0	0	0	1	1	3	6	2	2	1	3	0	1	0	1	0	0	0	0	0	0	0	0	3	1	5	1	1	1	3	2	0	4	1	0	4	5
Otu000627	895	0	0	0	0	0	0	0	0	0	0	0	0	0	0	0	0	0	0	0	0	0	0	0	0	0	0	0	0	0	0	0	0	0	0	0	0	0	0	20	12	11	45	81	17	19	26	6	14
Otu000570	894	1	1	1	1	1	0	1	0	0	0	0	0	0	1	1	1	0	4	0	1	1	2	17	19	56	20	44	14	20	15	11	68	24	29	21	75	28	70	1	1	5	0	0	2	1	1	0	1
Otu000486	894	30	17	26	94	118	88	35	12	62	38	20	14	40	29	15	27	1	2	1	51	1	1	0	0	0	0	0	0	0	0	0	0	0	0	5	0	0	0	18	23	15	17	14	16	15	16	5	18
Otu000680	893	1	0	0	0	0	0	0	0	0	0	0	0	0	0	0	0	0	3	0	1	0	0	14	159	34	295	7	0	7	7	0	14	25	37	0	0	1	13	0	0	2	0	0	0	0	0	0	1
Otu000589	891	0	1	0	1	0	0	0	0	0	4	0	0	0	0	1	0	0	1	0	44	235	14	2	1	2	1	1	2	2	0	2	7	0	0	0	13	0	1	27	36	37	34	23	42	37	49	36	32
Otu000631	888	0	0	0	0	0	0	0	0	0	0	0	0	0	0	0	0	0	1	0	0	1	2	9	18	8	33	8	2	0	17	4	13	30	39	14	40	43	281	0	0	1	0	0	0	1	0	0	0
Otu000532	888	6	11	5	7	16	11	16	2	8	25	21	11	7	10	7	3	1	150	2	36	0	1	5	1	6	4	0	1	1	5	2	7	5	8	21	2	7	6	30	49	34	25	41	31	42	32	25	34
Otu000964	887	0	0	0	0	0	0	0	0	1	0	0	0	0	0	0	0	0	0	0	0	1	1	7	1	2	1	0	3	0	2	6	34	7	2	64	37	16	634	0	0	0	0	0	0	0	0	0	0
Otu000415	887	0	0	0	0	0	0	0	0	0	0	0	0	0	0	0	0	0	0	1	1	0	0	0	10	0	10	0	0	0	0	0	0	0	29	0	1	0	0	0	0	0	0	0	0	0	0	0	0
Otu000526	887	0	0	0	0	0	0	0	0	0	0	0	0	0	0	0	0	0	5	1	2	0	2	11	10	17	49	14	18	7	99	32	21	81	38	24	3	5	16	0	0	0	0	0	0	0	0	0	0
Otu000558	886	1	0	1	0	1	0	0	9	0	1	0	4	0	1	0	0	0	1	4	2	10	3	16	4	31	24	50	49	47	19	46	12	32	19	34	20	8	30	1	1	8	1	0	3	4	0	3	1
Otu000961	885	0	0	0	0	0	0	1	0	0	0	0	0	0	0	0	0	1	2	2	1	423	379	5	3	5	6	2	1	3	3	2	1	0	0	0	24	8	0	0	0	0	0	0	0	0	0	0	0
Otu000854	884	0	0	0	0	0	0	0	0	0	0	0	0	0	0	0	0	0	4	2	0	1	4	6	350	12	34	188	26	7	38	4	114	31	2	0	18	1	4	0	0	0	0	0	0	0	0	0	0
Otu000801	873	0	0	0	0	0	0	0	0	0	0	0	0	0	0	0	0	0	0	0	1	3	1	6	2	1	0	2	0	0	2	3	7	6	3	49	245	45	356	0	0	0	0	0	0	0	0	0	0
Otu000726	873	25	0	1	0	1	0	7	26	22	26	4	38	34	4	6	2	360	84	2	11	42	13	3	2	1	0	2	15	40	1	40	13	3	0	1	5	0	0	5	2	12	0	0	1	5	5	2	3
Otu000383	868	0	0	0	0	0	0	0	0	0	0	0	0	0	0	0	0	0	0	0	0	0	0	0	0	0	0	0	0	0	0	0	0	0	0	0	3	2	6	0	0	0	0	0	0	0	0	1	0
Otu000537	867	56	19	3	0	0	1	0	0	0	0	0	1	45	0	0	0	7	10	3	42	15	5	0	0	4	0	0	2	1	1	8	2	0	0	2	3	1	2	24	31	20	47	67	27	39	22	37	42
Otu000617	864	39	24	6	15	25	20	54	31	31	35	22	39	70	26	24	13	4	8	3	66	2	4	6	5	6	6	3	9	14	9	13	15	9	3	36	20	87	9	2	0	3	0	1	1	2	0	0	1
Otu000642	862	3	3	0	1	0	0	1	5	0	2	3	2	1	0	0	0	16	2	2	3	17	2	26	4	28	3	48	29	60	11	42	56	1	3	79	39	66	47	2	0	5	4	3	2	1	4	1	3
Otu000518	859	49	23	42	52	27	89	203	26	48	20	18	14	7	17	4	8	2	20	9	22	7	25	0	0	1	0	0	1	0	1	0	0	0	0	1	1	1	0	12	15	11	11	14	18	9	7	6	7
Otu001053	857	0	0	0	0	0	0	0	0	0	0	0	0	0	0	0	0	0	0	2	0	4	0	2	12	28	5	115	15	1	17	2	131	2	5	1	412	6	71	0	0	0	0	0	0	0	0	0	0
Otu000671	856	0	0	0	0	0	0	0	0	0	0	0	0	0	0	0	0	0	3	0	1	1	1	38	41	38	64	22	70	22	43	60	54	33	20	6	15	15	16	0	0	1	0	0	0	0	0	0	1
Otu000940	854	2	0	0	0	0	0	0	3	1	0	2	0	7	0	1	1	0	1	1	5	4	1	13	1	53	8	18	27	69	11	233	289	12	4	3	23	3	1	0	1	0	0	0	0	2	0	0	1
Otu000440	851	3	6	1	4	0	4	6	2	7	1	1	4	6	1	2	2	1	0	0	0	0	0	2	0	0	0	0	1	0	0	0	0	0	0	0	1	1	1	54	71	69	53	65	112	105	82	51	74
Otu000749	849	0	0	0	0	0	0	0	0	0	0	0	0	0	0	0	0	0	5	0	2	2	3	10	4	9	6	35	12	69	372	122	4	6	2	1	0	17	3	0	0	0	0	0	0	0	0	0	0
Otu000480	847	0	0	0	0	0	0	0	0	0	0	0	0	0	0	0	0	0	0	0	0	0	0	0	0	0	0	0	0	0	0	0	0	0	0	0	0	0	0	0	0	0	0	0	0	0	0	0	0
Otu000737	837	0	0	0	1	0	0	0	0	0	0	0	0	0	0	0	0	0	1	0	1	0	0	6	3	8	16	3	1	1	6	11	53	19	1	19	75	25	347	0	0	0	0	0	0	1	0	0	0
Otu000790	837	0	0	0	0	0	0	0	0	0	0	0	0	0	0	0	0	0	0	0	1	0	2	6	0	0	0	0	1	0	0	0	4	1	0	23	6	5	462	0	0	0	0	1	0	0	0	0	0
Otu000473	835	4	1	7	0	0	0	0	2	2	15	26	2	2	1	2	4	0	3	4	4	1	14	25	9	14	5	121	60	2	18	1	13	13	9	16	18	8	35	1	2	2	0	0	0	0	1	0	4
Otu000688	835	9	4	3	4	7	2	10	8	8	12	9	11	14	7	2	7	0	3	0	2	1	3	64	17	92	27	23	15	37	21	40	49	22	28	10	9	53	5	15	17	9	0	8	10	11	6	6	12
Otu000521	832	0	0	0	0	0	0	0	0	0	0	0	0	0	0	0	0	0	0	0	0	0	0	0	0	0	0	0	0	0	0	0	0	0	12	0	0	0	0	0	0	0	0	0	0	0	0	0	0
Otu000534	827	44	36	12	21	30	19	41	53	22	15	23	43	79	9	5	9	0	0	4	100	0	2	2	2	1	7	15	8	5	2	2	4	8	6	10	1	7	0	7	8	11	4	6	5	4	6	3	3
Otu000782	827	0	0	0	0	0	0	0	0	0	0	0	0	0	0	0	0	2	9	0	0	1	0	0	0	4	2	0	0	0	0	0	3	1	0	79	69	27	16	5	0	0	2	0	0	1	0	2	1
Otu000457	827	4	0	0	1	4	1	3	2	1	7	0	12	7	0	1	1	17	6	3	0	7	4	0	0	2	0	0	0	1	0	3	1	0	0	0	1	8	0	55	45	43	21	109	79	72	44	105	110
Otu000915	827	0	0	0	0	0	0	0	0	0	0	0	0	0	0	0	0	1	2	1	3	3	1	10	1	6	0	106	26	4	0	23	158	2	3	16	209	1	185	0	0	0	0	0	0	0	0	0	1
Otu000814	826	1	0	0	0	0	0	0	1	0	0	0	0	1	0	0	0	3	1	5	15	1	4	73	2	15	5	15	9	41	7	80	101	1	2	207	67	37	15	0	1	0	0	0	0	0	0	0	0
Otu000778	824	0	0	1	0	0	0	0	1	2	0	0	0	4	0	1	0	138	53	5	2	0	14	0	0	0	0	0	1	1	0	0	1	0	1	0	0	2	0	6	2	2	12	2	4	2	2	6	6
Otu000519	819	9	6	13	8	19	21	8	49	36	15	11	2	3	13	3	5	1	0	0	0	4	0	0	0	0	0	0	0	0	0	0	0	0	0	0	0	0	0	57	38	32	163	29	40	34	25	16	44
Otu000495	818	0	0	0	0	0	0	0	0	0	1	0	0	0	1	0	1	0	0	0	0	0	0	2	0	0	2	0	0	1	0	0	0	0	0	0	0	0	0	3	8	9	0	0	6	4	6	1	4
Otu000563	818	1	0	0	0	0	0	0	1	0	0	0	0	0	0	0	0	0	1	1	2	2	1	4	27	20	28	11	2	6	31	7	52	15	43	20	30	15	75	0	0	4	0	0	0	7	1	0	0
Otu000597	817	0	0	0	0	0	0	0	1	0	1	3	7	2	0	1	0	8	3	33	7	22	6	172	1	6	3	4	21	8	3	34	60	3	3	35	20	178	30	1	1	1	0	0	0	0	0	0	0
Otu000639	816	0	0	0	0	0	0	0	0	0	0	0	0	0	0	0	0	0	0	2	1	1	1	28	3	67	26	18	24	55	100	53	13	1	0	0	0	7	3	0	0	0	0	0	0	0	0	0	0
Otu000754	815	0	0	0	0	0	0	0	0	0	0	0	0	0	0	0	0	5	0	0	1	1	0	11	11	12	18	0	1	1	10	5	13	4	2	32	196	31	307	0	0	4	0	1	0	1	1	0	0
Otu000919	815	1	0	0	0	0	0	0	0	0	0	0	0	0	0	0	0	4	2	2	4	2	2	207	0	8	11	110	77	77	10	113	51	0	0	45	35	0	4	1	0	1	0	0	0	0	0	0	1
Otu000836	811	1	0	0	0	0	0	0	0	0	1	0	0	0	0	0	0	0	1	1	0	0	0	4	13	10	20	4	1	0	12	6	25	32	18	19	159	42	274	3	0	0	0	0	1	3	0	1	0
Otu000512	809	0	0	0	0	0	0	0	0	0	0	0	0	0	0	0	0	0	4	0	1	0	0	2	12	26	47	5	0	5	18	10	5	38	99	10	4	1	13	0	0	0	0	0	0	0	1	0	0
Otu001027	809	0	0	0	0	0	0	0	0	0	0	0	0	0	0	0	0	0	0	1	1	1	4	8	0	1	2	3	3	2	1	1	21	5	0	195	37	193	281	0	0	0	0	0	0	0	0	0	0
Otu000474	805	2	0	0	0	0	0	0	1	0	1	1	1	0	2	0	1	266	35	1	0	1	5	0	7	12	5	7	0	1	0	2	86	0	1	1	18	4	0	0	0	0	4	0	0	0	0	0	0
Otu000461	803	0	0	0	0	1	0	0	0	0	0	0	0	0	0	0	1	0	2	0	1	0	0	6	0	0	6	3	0	6	17	9	9	6	1	0	22	0	0	35	37	33	37	81	62	62	60	86	70
Otu000371	803	0	3	4	4	5	1	3	1	0	11	11	3	0	10	1	4	0	1	2	0	0	2	2	0	0	2	0	0	0	15	0	1	0	0	3	0	0	0	0	0	0	0	0	0	0	0	0	0
Otu000817	803	0	0	0	0	0	0	0	0	0	0	0	0	0	0	0	0	0	1	3	1	2	3	81	3	163	7	72	96	118	29	50	17	8	9	8	14	18	4	0	0	0	0	0	0	0	0	0	0
Otu000533	802	1	0	0	0	0	0	0	1	0	0	0	0	0	0	0	0	0	1	0	2	4	3	5	19	59	2	90	41	73	9	46	89	25	40	18	81	23	62	0	1	0	1	1	0	1	0	0	0
Otu000646	801	0	0	0	0	0	0	0	0	0	0	0	0	0	1	0	0	1	4	0	0	0	1	10	78	42	104	16	3	5	56	5	23	49	27	1	0	1	14	0	0	4	0	0	1	0	5	0	1
Otu000803	801	0	0	0	0	0	0	0	0	0	0	0	0	0	0	0	0	2	2	3	3	0	2	13	12	3	13	4	0	2	8	2	13	15	17	139	69	41	261	0	0	2	0	0	0	0	2	0	0
Otu000879	799	0	0	0	0	0	0	0	0	0	0	0	0	0	0	0	0	0	2	0	16	1	0	73	2	4	0	0	0	3	0	0	4	3	9	612	8	2	9	0	0	0	0	0	0	0	0	3	1
Otu000483	797	17	4	3	10	4	6	4	1	2	8	3	2	6	4	1	2	0	0	1	5	0	0	0	0	0	0	0	0	6	1	1	0	0	0	0	0	0	0	42	54	70	97	87	59	53	56	31	99
Otu000468	796	0	0	0	0	0	0	0	0	0	0	0	0	0	0	0	0	0	1	0	0	1	0	3	12	24	32	1	1	1	14	2	3	13	32	1	0	0	0	0	0	0	0	0	0	0	0	0	0
Otu001222	795	0	0	0	0	0	0	0	0	0	0	0	0	0	0	0	0	0	0	1	0	3	0	6	0	28	0	6	0	0	2	0	28	1	3	1	251	8	453	0	0	0	0	0	0	0	0	0	0
Otu000602	795	0	0	0	0	0	0	0	0	0	0	0	0	0	0	0	0	0	3	0	1	0	0	5	13	13	22	9	9	37	88	24	6	25	109	21	1	0	0	0	0	0	0	0	0	0	0	0	0
Otu000695	792	0	0	0	0	0	0	1	1	3	0	0	3	0	1	1	1	0	0	1	2	3	3	38	30	46	42	83	86	32	40	37	47	11	1	2	7	0	0	0	1	0	0	0	1	0	0	1	1
Otu000756	789	1	3	0	1	3	1	0	54	5	0	0	22	25	3	3	3	2	20	4	11	59	36	8	1	1	2	1	5	3	1	9	22	2	1	129	43	31	17	1	4	0	1	1	1	2	1	3	0
Otu000547	787	0	0	0	0	0	0	0	0	0	0	0	0	0	2	0	0	0	2	0	1	0	0	15	37	14	99	4	3	1	18	2	3	24	7	7	10	2	96	1	0	1	0	0	0	0	0	0	0
Otu000517	785	9	3	10	37	45	72	128	87	30	16	16	80	108	85	43	9	0	0	0	0	2	0	0	0	0	0	0	0	0	0	0	0	0	0	0	0	0	0	0	0	1	0	0	2	0	0	0	0
Otu000618	784	29	22	14	30	39	50	120	43	54	29	24	25	28	11	74	4	2	3	43	1	1	131	0	0	0	1	0	0	0	0	0	1	0	0	0	0	4	0	0	1	0	0	0	0	0	0	0	0
Otu000873	780	0	0	0	0	0	0	0	2	0	0	0	0	0	0	0	0	0	4	0	2	4	3	44	1	39	9	76	91	79	44	79	38	0	3	72	36	21	12	0	1	0	0	0	0	0	0	0	0
Otu000954	776	0	0	0	0	0	0	0	0	0	0	0	0	0	1	0	0	1	3	0	2	5	0	42	4	35	23	179	83	52	23	65	77	9	0	51	38	8	9	0	0	0	0	0	0	0	1	0	1
Otu000599	775	0	0	0	0	0	0	1	0	0	1	6	0	0	0	0	0	0	6	2	1	0	1	4	11	68	23	25	33	36	19	10	41	68	47	1	7	0	2	2	2	0	0	0	0	0	1	1	1
Otu000560	773	0	0	0	1	1	0	1	10	2	1	8	22	25	1	1	3	10	30	0	115	66	9	0	0	0	1	1	1	1	5	0	0	0	1	2	4	0	0	29	17	32	7	20	33	49	55	135	19
Otu001046	773	7	2	0	0	0	0	0	0	0	0	0	0	4	0	0	0	19	29	0	3	59	601	5	3	0	4	1	3	1	5	4	4	1	0	0	1	17	0	0	0	0	0	0	0	0	0	0	0
Otu000842	771	1	3	1	2	0	0	1	0	1	2	5	2	2	1	1	1	50	0	18	5	0	0	13	0	16	10	11	21	16	54	56	13	2	7	64	3	8	18	4	3	2	9	0	1	5	3	4	2
Otu000697	770	78	5	75	3	0	1	3	3	0	20	42	6	3	12	19	2	7	18	37	20	3	68	1	3	3	2	1	0	0	0	17	0	0	1	0	6	2	3	0	1	0	0	0	2	0	0	3	2
Otu000856	769	0	0	0	0	0	0	1	0	5	4	0	0	1	2	0	0	0	2	0	1	1	0	12	1	24	11	82	201	77	37	151	52	4	0	0	0	0	0	3	2	3	0	1	0	2	6	0	4
Otu000755	769	0	0	0	0	0	0	0	0	0	0	0	0	0	0	0	0	0	6	3	3	2	2	7	10	26	27	27	22	1	82	21	250	2	3	25	13	37	42	0	0	0	0	0	0	0	0	0	0
Otu000768	768	4	2	0	0	2	1	3	19	3	9	4	12	10	0	1	1	2	3	2	4	2	1	15	12	54	30	14	11	51	27	27	87	23	33	47	60	61	9	3	0	2	0	0	0	7	3	0	3
Otu000809	767	6	3	2	1	1	1	3	28	4	7	6	19	12	1	2	3	49	22	8	4	130	34	16	1	8	4	21	16	13	13	3	21	2	7	39	19	64	8	4	4	4	0	2	1	4	2	5	1
Otu000662	766	0	0	0	0	0	0	0	0	0	0	0	0	0	1	0	0	0	1	0	1	0	1	5	18	7	52	0	1	0	8	9	1	84	90	3	15	11	87	0	0	2	0	0	0	0	1	1	0
Otu000805	764	1	0	0	0	0	0	0	0	0	0	0	0	0	0	0	0	0	2	0	0	1	1	117	1	111	5	28	139	125	27	38	14	4	3	2	36	1	1	0	0	0	0	0	0	0	0	0	0
Otu000917	760	2	1	0	0	0	0	0	0	2	0	1	0	1	0	0	0	2	1	0	0	0	1	11	5	20	14	13	54	50	19	99	119	3	5	10	24	2	10	8	2	1	6	4	1	3	1	1	1
Otu000613	755	0	0	0	0	0	1	0	0	0	0	0	0	0	0	0	0	0	5	0	1	0	0	7	25	36	44	4	8	8	12	5	15	71	61	0	20	3	7	1	0	4	0	0	0	0	1	0	1
Otu000564	752	0	0	0	0	0	0	0	0	0	0	0	0	0	0	0	0	0	0	0	0	0	4	11	0	11	1	5	0	0	2	1	1	1	1	2	6	194	96	0	0	0	0	0	0	0	0	0	0
Otu000763	752	0	0	0	0	0	0	0	0	0	0	0	0	0	0	0	0	0	3	2	2	0	0	15	23	35	45	33	86	139	39	43	11	59	23	0	0	1	1	0	0	1	0	0	0	1	0	0	0
Otu000787	750	0	0	0	0	0	0	0	0	0	0	0	1	0	0	0	0	0	0	2	2	3	2	27	9	31	16	41	100	71	125	64	22	2	2	7	0	4	1	0	0	0	0	0	0	0	0	0	0
Otu001123	750	1	0	1	4	2	4	0	2	0	0	0	1	1	0	0	0	0	2	12	0	0	2	1	0	4	12	41	43	13	3	0	2	31	464	4	1	1	1	1	1	1	1	1	0	0	1	0	11
Otu000703	747	0	0	0	0	0	0	0	0	0	0	0	0	0	0	0	0	0	7	2	0	2	1	15	38	29	52	26	19	13	20	8	15	140	71	5	29	0	2	0	1	0	0	0	0	1	1	0	0
Otu000606	746	31	7	5	5	11	3	23	59	22	34	8	44	33	8	3	5	0	1	0	6	0	3	8	3	1	6	3	1	91	18	66	0	5	2	0	2	0	0	33	8	60	3	6	10	43	21	12	25
Otu000742	746	2	0	0	0	0	0	0	0	3	1	2	3	1	0	0	0	0	2	0	2	1	2	50	8	14	34	46	72	38	22	64	32	5	15	26	66	7	10	0	0	3	0	0	0	0	0	0	0
Otu000701	743	2	2	0	2	2	1	0	0	0	0	0	0	0	0	1	0	0	3	1	3	0	1	13	21	72	66	8	1	7	14	4	5	60	111	22	2	16	3	5	1	7	3	6	3	10	7	1	1
Otu001070	740	0	0	0	0	0	0	0	0	1	1	0	1	3	0	2	0	64	85	197	9	11	309	3	2	3	6	2	3	2	2	2	4	0	10	1	0	14	1	0	0	0	0	0	0	0	1	0	0
Otu000659	739	0	0	0	0	0	0	0	0	0	0	0	0	0	0	1	0	0	1	0	0	2	0	0	1	0	0	1	1	1	6	3	1	2	0	2	4	0	5	117	3	1	38	11	1	5	8	21	3
Otu000918	735	0	0	0	0	0	0	0	1	0	0	0	0	0	0	0	0	0	1	1	0	0	1	39	5	5	5	1	2	247	52	232	4	23	19	0	0	0	6	1	0	11	0	1	0	4	2	0	1
Otu000956	734	2	0	0	0	1	0	2	3	6	6	2	8	3	1	1	1	0	3	0	2	2	2	13	7	20	8	92	121	116	10	186	42	1	0	2	3	12	2	2	0	1	0	0	0	2	1	0	1
Otu000552	734	0	0	0	0	0	0	0	0	0	0	0	0	0	0	0	0	0	1	1	0	0	0	1	33	2	42	5	1	0	11	0	3	82	45	0	1	1	1	1	0	3	0	0	0	3	0	0	2
Otu000612	733	0	0	0	0	0	0	0	0	0	0	0	0	0	0	0	0	0	0	0	0	0	0	4	23	27	73	18	5	6	74	14	11	18	24	1	3	0	2	0	0	0	0	0	0	0	0	0	0
Otu000653	733	19	12	3	14	2	2	19	128	36	4	7	70	41	5	151	7	9	63	2	12	5	3	0	1	3	4	0	3	3	2	3	8	2	0	36	1	10	0	1	1	2	17	1	2	2	1	0	1
Otu000747	732	0	0	0	0	0	0	0	0	0	0	0	0	0	0	0	0	0	3	1	0	1	1	0	46	5	106	1	1	1	23	6	1	92	142	2	1	0	0	0	0	0	0	0	0	1	0	0	0
Otu001048	732	5	1	0	0	0	0	0	4	0	0	1	10	13	0	1	0	41	11	10	15	11	18	4	1	6	0	10	22	34	11	32	213	0	0	48	10	104	5	0	0	1	0	0	0	0	0	0	0
Otu000710	726	0	0	0	0	0	0	0	0	0	0	0	0	3	0	1	1	13	27	0	0	0	0	2	0	3	0	0	2	0	0	2	3	1	0	0	0	0	0	30	27	15	22	14	20	28	20	19	14
Otu000810	725	0	0	0	0	0	0	0	0	0	0	0	0	0	1	0	0	0	1	0	0	0	0	6	25	20	32	2	9	2	26	9	12	34	33	35	46	7	228	1	0	0	0	0	0	0	0	0	0
Otu000870	724	0	0	0	0	0	0	0	0	0	0	0	0	0	0	0	0	0	2	1	4	1	4	16	0	12	28	3	7	60	55	114	172	2	1	73	1	29	22	0	0	1	0	1	0	0	0	0	0
Otu001076	724	0	0	0	0	0	0	0	0	0	0	0	0	0	0	0	0	0	2	2	1	1	4	93	2	97	2	201	64	182	11	17	2	2	0	0	0	0	1	0	0	0	0	1	0	0	0	0	0
Otu000583	723	28	14	5	28	25	8	14	11	14	18	20	5	16	8	6	5	0	0	0	7	0	0	19	33	43	27	1	2	4	14	3	7	8	18	0	0	0	0	24	31	42	8	12	26	22	24	7	37
Otu000675	721	1	0	0	2	0	0	0	0	0	0	0	0	1	1	0	0	0	2	0	0	2	2	10	11	19	38	9	47	31	45	84	19	28	15	0	25	0	6	2	0	17	0	0	0	3	13	1	5
Otu000557	720	0	0	0	0	0	0	0	0	0	0	0	0	0	0	0	0	0	0	0	0	0	0	0	0	0	0	0	0	0	0	0	0	0	0	0	0	0	0	0	0	0	0	0	0	0	0	0	0
Otu000934	720	0	1	0	1	9	3	33	0	45	2	2	2	3	1	1	1	59	210	3	4	260	58	1	0	0	2	0	2	2	0	2	0	5	1	0	5	2	0	0	0	0	0	0	0	0	0	0	0
Otu000929	718	0	0	0	0	0	0	0	2	0	1	0	0	0	0	0	0	0	5	1	0	3	2	82	4	23	8	216	134	82	5	29	36	1	0	1	2	16	2	1	1	0	0	0	0	0	0	0	0
Otu000582	715	0	0	0	0	0	0	0	0	0	0	0	0	0	0	0	0	0	0	0	0	0	0	17	0	20	7	10	9	12	39	12	6	0	1	0	4	29	3	0	0	0	0	0	0	0	0	0	0
Otu000498	714	0	0	0	0	0	0	0	0	0	0	0	0	0	0	0	0	0	0	0	1	0	1	6	0	0	0	0	1	0	1	0	3	0	1	3	7	5	35	1	0	0	0	0	0	0	0	1	0
Otu000699	714	2	0	0	0	0	0	1	4	2	0	0	1	1	0	0	1	0	2	2	2	1	1	35	15	24	24	81	68	45	18	55	71	8	0	0	8	2	0	1	2	1	0	0	0	0	1	2	0
Otu000711	712	10	4	2	5	4	3	7	7	6	7	12	21	11	6	2	2	8	30	2	235	21	30	6	2	3	8	0	3	4	0	1	4	1	0	5	1	1	0	6	17	11	2	4	11	18	14	30	16
Otu000977	710	0	0	0	0	0	0	0	0	0	0	0	0	0	0	0	0	0	0	0	2	0	2	0	39	9	19	2	0	0	1	1	17	10	13	288	10	102	56	0	0	2	0	0	0	0	0	0	0
Otu000505	709	1	5	1	0	6	3	4	1	3	8	3	4	1	2	3	2	0	1	0	0	0	0	9	0	18	0	5	0	15	2	3	7	0	1	0	0	0	0	16	45	56	10	43	121	53	60	56	112
Otu000722	709	1	2	0	2	0	1	2	7	9	3	6	6	3	5	0	0	0	1	3	1	3	4	16	32	38	55	39	29	58	18	25	67	7	29	29	7	9	1	0	0	1	0	0	1	4	2	0	1
Otu000654	707	0	0	0	0	0	0	0	1	1	1	0	0	1	0	0	0	0	2	0	3	71	1	2	5	37	4	27	14	12	2	7	19	6	6	22	44	62	4	1	0	4	2	0	0	0	2	0	1
Otu000816	707	0	0	0	0	0	0	0	0	0	0	0	0	0	0	0	0	0	1	1	0	0	2	26	6	66	5	26	4	1	0	3	266	1	1	38	28	48	43	0	0	0	1	0	0	0	0	0	1
Otu000946	704	58	11	1	1	5	0	12	1	0	0	0	15	36	0	1	1	1	229	236	8	1	53	3	0	1	10	0	0	2	1	2	4	3	1	0	0	1	0	0	0	2	0	0	0	0	0	0	0
Otu000752	703	2	1	0	0	3	0	2	5	0	5	0	2	3	3	2	0	0	5	1	1	0	0	22	24	88	31	32	22	73	20	21	52	53	32	0	5	0	0	1	3	6	1	1	3	1	1	2	2
Otu001184	703	0	0	0	0	0	0	0	0	0	0	0	0	0	0	0	0	0	0	0	3	2	0	4	0	0	0	2	0	1	0	0	18	0	2	82	129	43	358	0	0	0	0	0	0	1	0	0	0
Otu000578	703	0	0	0	0	0	0	0	0	3	4	1	1	4	0	0	2	88	1	26	1	1	7	0	0	3	0	2	0	3	1	1	2	0	0	1	1	11	0	18	45	36	21	64	80	44	62	42	72
Otu000740	702	3	0	0	0	0	1	6	3	5	3	0	1	2	0	0	1	5	3	37	2	13	7	3	8	11	11	6	4	5	6	6	18	11	18	13	99	115	24	2	0	3	0	0	1	3	3	0	2
Otu001183	702	0	0	0	0	0	0	0	0	0	0	0	0	0	0	0	0	0	0	1	1	0	8	561	0	1	3	1	0	1	3	2	15	0	0	2	1	51	34	0	0	0	0	0	0	0	0	0	0
Otu001054	702	0	0	0	0	0	0	0	0	0	0	0	0	0	0	0	0	0	0	0	0	0	0	96	0	0	2	208	232	89	2	18	27	0	0	0	1	0	1	0	0	0	2	0	0	0	0	0	0
Otu000720	701	12	3	6	7	10	127	6	15	20	23	12	2	5	0	2	1	4	1	8	5	21	8	1	2	145	1	2	2	2	0	1	23	0	3	4	2	19	0	3	2	10	2	2	2	1	1	45	15
Otu001002	700	0	0	0	0	0	0	0	0	0	0	0	0	0	0	0	0	0	0	0	0	0	0	0	0	0	0	0	0	0	0	0	0	0	0	0	0	0	4	1	0	1	1	1	4	1	4	0	0
Otu000935	700	1	0	0	0	0	0	0	0	0	0	0	0	0	0	0	0	1	3	4	3	2	4	16	27	34	51	22	30	40	48	29	100	15	12	8	32	104	22	0	0	3	0	0	0	1	0	0	0
Otu001042	699	0	0	0	0	0	0	0	0	0	0	0	0	0	0	0	0	0	0	1	8	0	1	1	0	0	1	4	0	0	0	18	57	3	2	281	35	135	50	0	0	0	0	0	0	0	0	0	0
Otu000838	696	0	0	0	0	1	0	0	0	0	0	0	0	0	0	0	0	0	0	1	0	0	0	18	124	23	179	3	6	0	55	25	24	16	16	0	0	1	24	0	0	0	0	0	0	0	0	0	0
Otu000641	694	69	36	3	14	28	16	50	37	30	15	9	29	42	11	31	14	2	16	7	4	58	29	0	0	0	0	0	0	5	0	7	0	0	1	0	1	4	0	15	12	0	8	5	2	7	0	6	5
Otu000841	693	0	0	0	0	0	0	0	0	0	0	0	0	0	1	0	0	0	1	0	1	0	0	5	15	11	36	1	4	0	18	4	17	39	32	39	11	23	256	0	0	0	0	0	0	0	0	1	0
Otu001025	691	1	0	0	0	0	3	2	9	2	1	0	1	2	0	0	2	0	6	2	2	0	0	21	18	42	35	36	103	60	19	60	74	28	29	7	16	61	0	2	0	4	0	0	0	2	0	0	0
Otu000772	690	0	0	0	0	0	0	0	0	0	2	3	0	0	0	0	0	2	1	1	3	0	0	0	0	0	0	0	0	0	0	0	3	0	0	3	5	5	0	17	2	4	46	29	3	3	5	3	5
Otu000745	689	0	0	0	0	0	0	0	0	0	0	0	0	0	0	0	0	0	4	1	0	0	0	13	22	19	53	16	15	19	21	15	26	57	52	24	6	44	8	0	0	0	0	0	0	0	0	0	0
Otu000897	686	6	2	5	14	6	25	4	0	2	2	34	1	0	3	2	3	2	2	6	11	1	39	10	163	75	16	32	14	7	2	2	7	25	1	8	24	4	48	0	1	1	0	2	0	2	0	0	0
Otu001010	686	0	0	0	0	0	0	0	0	0	0	0	0	0	0	0	0	0	6	1	0	0	1	581	3	5	2	3	3	2	2	1	0	1	0	0	0	0	19	0	1	1	0	0	2	1	0	48	2
Otu001169	684	1	0	0	0	0	0	0	0	0	0	0	0	0	0	0	0	17	379	8	3	9	237	2	1	1	1	0	2	1	0	2	3	7	0	1	0	5	0	0	0	0	0	0	0	0	0	0	0
Otu000831	682	0	0	0	0	0	0	0	0	1	0	0	1	1	0	0	0	0	2	2	2	5	1	27	9	43	20	37	66	53	104	58	44	2	5	6	8	1	6	3	1	4	0	0	0	3	7	0	1
Otu000985	675	0	0	0	0	0	0	0	0	0	0	0	0	0	0	0	0	0	2	0	0	1	1	23	2	70	0	152	114	93	14	110	33	0	0	0	1	0	0	0	0	0	0	0	0	0	0	0	0
Otu000514	673	0	0	0	0	0	0	0	0	0	0	0	0	0	0	0	0	0	1	0	1	0	0	0	5	0	51	3	2	0	10	5	5	9	12	1	0	0	1	0	0	0	0	0	0	0	0	0	0
Otu000668	673	0	0	0	0	0	0	0	1	0	4	0	1	0	0	0	0	0	8	2	0	0	0	129	2	3	2	0	2	38	2	4	3	123	67	0	0	1	1	1	0	1	0	0	3	1	3	7	7
Otu000666	672	0	0	0	0	0	0	0	0	0	0	0	0	0	0	0	0	0	0	0	0	2	1	5	9	14	18	0	1	2	32	3	23	12	25	7	10	0	68	0	0	0	0	0	0	0	0	0	0
Otu000633	670	0	0	0	0	0	0	0	0	0	0	0	0	0	0	0	0	0	0	0	0	1	1	4	27	8	87	2	9	6	21	6	5	4	4	2	15	2	57	0	0	0	0	0	0	2	1	0	1
Otu000673	670	2	0	0	1	1	1	0	3	0	1	0	0	0	1	0	0	0	2	1	0	0	0	10	5	49	17	59	40	35	9	31	33	7	14	2	8	1	2	2	0	8	1	0	3	3	8	2	1
Otu001179	667	0	0	0	0	0	0	0	0	0	0	0	0	0	0	0	0	0	1	0	0	0	2	9	7	2	13	1	0	1	10	2	77	0	3	11	77	34	337	0	0	0	0	0	0	0	0	0	0
Otu000587	665	0	1	0	0	0	0	0	0	0	0	0	0	0	0	0	0	0	1	0	2	0	1	9	16	26	19	7	5	2	13	7	11	39	42	3	34	5	11	1	3	5	1	0	1	7	1	1	1
Otu001061	664	0	0	0	2	0	1	3	3	6	4	5	3	2	0	0	0	7	0	3	0	0	1	29	7	28	6	8	97	232	28	106	27	2	0	2	2	0	0	4	3	6	1	2	1	3	1	3	7
Otu000649	664	40	9	4	12	12	4	75	36	66	67	42	137	36	15	9	14	6	0	0	21	0	0	0	2	0	3	4	1	4	0	0	0	0	0	2	0	0	0	3	2	2	1	0	4	9	4	12	2
Otu000997	664	0	0	0	0	0	0	0	0	0	0	0	0	0	0	0	0	0	11	1	1	1	1	27	7	164	10	0	7	86	0	22	11	211	47	1	0	1	2	0	0	0	0	0	0	0	0	0	0
Otu000738	662	14	3	2	1	1	1	3	11	24	19	67	8	11	4	5	1	1	16	9	5	5	32	9	3	3	4	8	3	0	6	0	4	11	5	2	79	6	6	0	5	0	1	1	0	1	1	5	9
Otu001019	662	0	0	0	0	0	0	0	0	2	0	1	0	0	1	2	1	257	107	1	0	1	0	0	0	0	0	0	0	0	0	0	1	6	0	1	0	0	1	1	1	3	0	0	1	0	0	3	1
Otu000702	661	16	6	6	9	15	7	36	34	34	15	25	78	25	6	4	7	4	2	0	157	23	7	2	0	4	3	6	3	0	2	0	0	0	4	0	1	0	0	3	11	4	1	6	8	13	14	12	7
Otu000793	660	0	0	0	0	0	0	0	0	0	0	0	0	0	0	0	0	0	3	1	0	0	0	1	32	24	77	7	4	3	16	4	20	147	62	0	10	2	11	2	0	5	0	0	0	0	1	0	1
Otu001057	660	2	0	0	1	0	0	1	0	0	0	0	1	0	0	0	0	2	14	23	7	130	268	17	3	2	1	1	24	3	0	18	38	1	1	11	6	15	9	1	0	1	0	0	0	0	0	0	0
Otu000718	658	5	4	2	2	3	9	2	1	0	1	11	2	5	5	5	16	0	0	1	0	0	0	1	1	1	6	1	2	6	90	144	106	12	9	0	0	0	1	3	12	18	1	3	12	16	17	10	3
Otu001174	656	0	0	0	0	0	0	0	0	0	0	3	0	1	0	0	0	1	61	3	5	0	0	0	0	0	1	0	0	0	0	2	14	4	1	475	3	35	1	1	0	0	0	0	0	1	0	0	0
Otu000959	655	0	0	0	0	0	0	0	0	0	0	0	0	0	0	0	0	0	5	3	2	0	1	66	2	52	0	58	71	65	69	90	38	0	0	8	23	0	2	0	0	0	0	0	0	0	0	0	0
Otu001041	655	6	0	0	0	0	0	0	0	0	0	0	0	0	0	0	0	0	3	2	2	2	0	0	305	2	32	30	88	8	11	6	4	12	9	3	38	8	0	0	0	0	0	0	0	0	0	0	0
Otu000715	654	0	0	0	0	0	0	0	0	0	0	0	0	0	0	0	0	0	4	2	0	1	1	33	11	51	58	30	20	76	36	28	13	19	5	0	0	0	0	0	0	0	0	0	1	0	0	0	0
Otu000769	653	5	2	1	2	9	9	9	3	2	2	2	6	8	6	2	4	1	44	1	7	50	3	6	10	6	25	1	2	8	4	3	14	3	4	112	29	81	13	0	0	7	0	0	0	3	0	0	1
Otu000991	649	1	0	0	0	1	0	0	0	0	2	1	0	0	2	0	0	0	2	1	5	1	0	73	0	30	7	51	190	105	22	45	38	0	0	1	3	1	3	0	0	0	0	0	0	0	0	0	1
Otu000635	647	28	29	23	41	48	43	50	34	40	37	26	31	45	65	34	26	3	5	0	1	2	0	1	4	1	0	0	0	1	0	0	1	2	0	0	0	0	0	3	2	3	0	0	0	1	2	2	1
Otu000807	643	4	1	1	0	1	1	0	4	2	8	0	0	3	5	3	1	0	3	1	1	0	2	81	1	26	2	13	3	22	5	2	32	1	0	27	18	86	17	7	3	8	1	0	4	3	1	1	2
Otu000686	643	1	0	0	0	0	0	0	0	0	0	0	0	0	0	0	0	0	1	0	0	0	0	27	18	40	48	25	22	12	35	28	22	12	5	0	20	5	24	0	0	2	0	0	0	0	0	0	0
Otu001078	642	0	0	0	0	0	0	0	0	0	0	0	0	0	0	0	0	3	1	1	2	2	1	21	1	7	5	81	91	68	14	141	22	0	2	68	23	26	5	0	0	0	2	0	0	0	0	0	0
Otu000833	640	0	0	0	0	0	0	0	0	1	0	0	1	0	0	0	0	0	0	1	1	0	1	8	12	10	34	9	16	13	53	160	73	12	2	8	53	3	5	2	0	1	0	0	0	0	0	1	0
Otu000999	638	0	0	0	0	0	0	0	0	0	0	0	0	0	0	0	0	0	0	0	0	5	0	6	5	23	3	1	0	2	6	1	18	5	1	26	218	57	154	1	0	0	0	0	0	2	0	0	0
Otu000567	637	15	17	2	10	8	5	7	14	30	29	43	12	29	10	3	8	1	3	1	0	2	0	0	0	1	0	0	0	1	0	5	0	0	0	0	0	0	0	37	58	58	7	27	51	44	41	17	33
Otu000858	636	2	1	0	0	0	0	1	2	2	0	1	11	0	0	0	1	0	5	1	5	54	31	12	2	16	2	23	27	23	9	30	34	1	0	37	49	70	28	0	0	1	0	0	0	2	0	1	0
Otu000506	634	0	0	0	0	0	0	0	0	0	0	0	0	0	0	0	0	0	0	0	0	0	0	4	0	0	0	0	0	0	0	0	0	0	0	0	7	6	14	0	0	0	0	1	0	0	0	0	0
Otu000538	634	0	0	0	0	4	1	0	0	1	2	1	1	6	0	0	0	0	1	11	0	0	3	0	0	0	2	3	2	4	0	1	22	1	1	79	6	99	0	0	1	1	7	0	2	2	4	1	1
Otu000663	634	0	0	0	0	0	0	0	0	0	0	0	0	0	0	0	0	0	1	0	0	0	0	1	1	1	2	27	4	82	1	29	102	6	0	5	3	8	2	1	2	25	0	7	0	0	2	21	3
Otu000550	630	0	0	0	0	0	0	0	0	0	0	0	0	0	0	0	0	0	1	0	0	1	1	46	3	13	5	9	10	1	1	0	5	2	1	7	10	2	11	0	0	0	1	0	0	0	0	2	0
Otu000789	628	2	0	0	2	0	0	3	0	1	0	0	0	3	2	1	3	15	19	10	26	27	21	12	1	0	1	1	2	3	4	31	3	0	0	1	8	4	5	5	14	9	4	4	13	21	17	4	13
Otu001272	628	0	1	0	0	0	0	0	0	0	0	2	2	0	1	1	2	1	13	2	0	1	1	58	70	3	27	16	8	9	0	17	116	205	60	2	3	1	2	0	0	0	0	0	1	0	0	1	0
Otu001230	628	1	0	0	0	0	0	0	0	0	0	0	0	1	0	0	0	0	0	2	2	1	4	22	0	0	4	4	94	23	13	146	144	0	0	18	88	13	15	0	0	1	0	0	0	0	0	0	0
Otu000967	626	1	1	0	0	1	2	0	0	0	6	1	0	1	1	0	0	0	1	1	1	1	3	26	16	27	28	41	46	55	12	37	32	43	19	55	8	46	12	3	0	9	0	0	1	2	3	0	1
Otu000943	626	0	1	0	0	0	0	0	0	1	0	0	0	0	0	0	0	0	1	0	1	1	0	13	2	1	2	1	1	2	5	2	9	7	11	3	38	41	319	1	0	0	0	0	0	0	0	0	1
Otu001550	625	0	0	0	0	0	0	0	0	0	0	0	0	0	0	0	0	0	0	0	0	9	0	0	0	0	0	0	0	0	0	0	0	1	0	1	614	0	0	0	0	0	0	0	0	0	0	0	0
Otu000598	624	0	0	0	0	0	0	0	0	0	0	0	0	0	0	0	0	0	0	0	0	0	0	1	12	3	0	6	13	12	11	1	0	1	2	7	0	0	0	0	0	0	0	1	0	15	0	0	0
Otu000955	623	0	0	0	1	0	0	0	0	0	0	7	0	0	0	0	0	0	5	0	2	1	2	72	4	166	15	32	13	56	13	21	81	0	0	0	21	4	4	1	1	0	0	0	0	0	0	1	0
Otu000753	621	1	0	1	0	0	0	2	1	1	0	1	1	0	1	0	1	0	2	2	0	1	2	9	19	55	35	2	1	3	10	2	8	46	72	4	25	34	18	0	2	3	0	0	0	2	4	0	1
Otu000716	621	205	6	176	6	2	0	2	14	1	17	48	10	3	9	18	1	2	1	41	9	2	28	1	1	0	1	0	0	0	1	1	0	2	8	0	1	1	1	0	0	0	0	0	0	0	0	0	0
Otu000632	620	66	56	21	34	10	68	13	6	12	64	43	52	20	28	2	90	2	0	3	2	0	1	0	0	0	0	0	0	0	0	0	0	0	0	1	0	1	0	0	1	1	0	0	10	3	8	0	1
Otu000591	619	0	0	0	0	0	0	0	0	0	0	0	0	0	0	0	0	0	0	0	0	0	2	1	0	7	1	10	2	1	10	0	4	0	1	8	1	68	14	0	0	0	0	0	0	1	0	0	0
Otu000655	619	13	18	2	17	44	83	13	3	6	38	14	19	11	27	27	76	19	10	1	4	11	7	2	0	0	0	0	0	0	0	0	0	0	0	0	0	0	0	19	14	22	1	2	17	15	24	5	18
Otu000895	618	0	0	0	0	0	0	1	0	1	0	0	0	0	0	0	0	6	1	2	3	340	10	2	1	0	2	0	1	1	0	0	0	0	0	0	9	0	0	41	8	3	3	49	10	32	8	1	2
Otu000884	618	5	1	1	1	1	0	0	0	2	0	4	2	1	1	1	0	19	15	1	26	56	51	1	1	7	2	1	1	37	1	50	6	0	0	3	2	2	3	2	2	4	1	2	3	5	8	3	5
Otu000708	615	0	0	0	1	0	0	0	0	0	0	0	0	1	0	0	0	0	3	0	2	1	1	14	52	57	64	18	5	3	38	4	44	27	16	0	0	0	1	0	0	0	0	0	0	0	2	0	0
Otu000904	614	0	0	0	0	0	0	0	0	0	0	0	0	0	0	0	0	0	1	0	3	2	1	12	13	5	4	12	10	5	22	35	48	8	10	80	151	18	22	0	0	0	0	0	0	0	0	0	0
Otu001106	614	0	0	1	0	0	0	1	0	1	0	0	2	68	0	0	0	165	85	1	4	0	262	0	1	0	3	0	3	1	0	0	3	1	0	0	0	5	0	0	6	0	0	0	0	0	0	0	0
Otu000981	614	0	0	0	0	0	0	0	0	0	0	0	0	0	0	0	0	0	1	1	1	0	0	0	5	2	5	328	1	3	14	75	24	5	0	7	35	10	23	0	0	0	0	0	0	0	0	0	0
Otu001052	613	0	0	0	0	0	0	0	1	0	0	0	0	0	0	0	0	0	1	0	6	1	0	0	12	9	20	12	22	14	6	30	9	15	24	173	13	85	28	4	2	0	3	3	2	0	2	3	2
Otu000665	612	21	12	9	19	21	19	28	19	30	20	24	36	39	26	23	15	9	2	8	10	7	14	0	2	2	5	2	0	2	0	0	2	0	1	9	18	13	4	2	2	2	0	2	0	3	2	1	2
Otu001095	610	0	0	0	1	0	0	0	0	0	1	0	0	0	0	0	0	0	0	2	1	1	0	4	2	4	41	70	0	1	4	3	176	13	0	1	50	67	99	0	0	0	0	0	0	1	0	0	0
Otu001058	610	2	2	0	0	0	0	0	0	0	0	0	1	6	0	0	0	1	1	0	29	0	1	2	1	6	1	1	1	10	1	44	80	1	0	2	16	0	1	3	1	0	0	0	1	2	0	0	0
Otu000548	607	11	14	6	13	2	0	1	1	4	4	11	4	15	14	15	9	0	0	0	0	0	0	2	0	1	0	0	0	0	0	4	0	5	0	0	0	0	0	51	97	55	7	14	72	68	51	24	16
Otu000714	605	0	0	0	0	0	0	0	17	0	7	1	0	0	0	0	0	1	0	1	1	0	0	1	0	0	1	7	0	0	0	0	0	0	0	0	0	1	0	12	40	29	3	19	25	59	34	59	10
Otu000516	605	4	0	2	0	0	0	0	1	0	0	0	0	0	0	0	0	0	2	23	0	0	7	2	14	1	8	4	0	3	0	0	39	0	1	25	34	24	75	0	0	0	0	0	0	0	0	0	0
Otu001235	600	0	0	0	0	0	0	0	0	0	0	0	0	0	0	0	0	0	1	0	1	2	3	4	2	9	10	2	0	5	3	0	36	4	4	66	69	135	190	1	0	0	0	0	0	0	0	0	0
Otu000630	600	0	1	0	2	1	10	0	0	0	4	1	6	1	0	0	3	0	1	1	1	1	0	0	1	0	0	2	0	1	23	0	0	0	1	1	2	0	3	16	44	18	5	10	43	48	51	88	18
Otu001101	599	1	0	0	0	0	0	1	0	0	0	0	0	0	0	0	0	6	2	0	2	0	6	7	0	0	0	1	0	0	1	0	6	0	0	123	33	16	87	0	1	0	3	0	0	2	0	3	0
Otu000829	599	0	0	0	0	0	0	0	0	0	0	0	0	0	0	0	0	0	1	1	0	0	1	25	39	29	79	34	16	28	36	64	46	13	8	0	5	0	1	0	0	0	0	0	0	0	1	0	0
Otu001147	598	0	0	0	0	0	0	0	0	0	0	0	0	0	0	0	0	0	1	1	1	1	2	105	1	80	3	87	75	137	21	41	12	1	0	0	0	0	3	0	0	0	0	0	0	0	0	0	0
Otu000996	597	0	3	0	0	0	0	0	0	0	0	0	0	0	0	0	1	0	1	0	7	1	1	78	0	6	11	36	12	14	2	4	11	8	0	255	7	19	16	1	0	0	0	0	0	0	0	2	0
Otu001399	595	0	0	0	0	0	0	0	0	0	0	0	0	0	0	0	0	0	2	3	1	2	2	2	30	114	5	2	0	2	40	4	385	0	0	0	0	0	0	0	0	0	0	0	0	0	0	0	0
Otu001339	594	0	0	0	0	0	0	0	0	0	0	0	0	0	0	0	0	0	0	0	7	0	5	2	4	0	3	0	0	0	1	1	9	5	8	278	3	244	18	0	0	0	0	0	0	0	0	0	0
Otu001260	591	0	0	0	0	0	0	0	1	2	0	0	0	0	0	0	0	0	2	1	1	0	1	11	0	1	1	2	239	188	8	15	100	0	1	0	0	0	0	0	0	0	0	0	0	4	1	0	0
Otu000579	589	0	0	0	0	0	0	0	0	0	0	0	0	0	0	0	0	0	0	0	0	0	2	3	1	17	0	6	2	3	1	0	14	5	3	21	5	39	43	0	0	0	0	0	0	0	0	0	0
Otu000953	589	8	1	28	18	18	7	0	0	0	0	1	0	0	1	1	0	0	2	22	0	1	6	1	293	4	44	2	0	3	1	1	15	3	5	23	11	9	2	0	0	0	0	0	0	0	0	0	0
Otu001001	587	0	0	0	0	0	0	0	0	0	0	0	0	0	0	0	0	0	1	2	2	1	3	15	4	28	9	126	135	103	46	43	3	0	0	0	0	0	1	0	0	0	0	0	0	0	0	0	0
Otu000744	584	65	29	12	15	22	9	39	29	38	15	20	44	78	8	3	7	6	2	4	85	0	1	3	2	10	4	2	2	5	1	0	2	0	4	2	0	0	0	0	0	0	0	0	5	0	1	0	1
Otu000770	583	9	1	0	1	2	4	3	0	3	11	1	1	9	3	1	1	1	4	0	3	1	0	31	10	38	10	31	12	39	25	12	67	16	8	7	24	3	2	9	3	16	2	0	4	10	14	2	8
Otu001299	583	0	0	0	0	0	0	0	0	0	0	0	0	0	0	0	0	0	7	7	6	2	3	478	4	5	8	3	10	18	5	7	5	1	3	3	0	0	8	0	0	0	0	0	0	0	0	0	0
Otu001190	581	0	0	0	0	0	0	0	0	0	0	0	0	0	0	0	0	1	3	1	0	2	2	1	13	7	6	304	36	1	5	1	105	1	1	0	61	7	18	0	0	0	0	0	0	0	0	0	0
Otu000679	580	0	0	0	0	1	0	1	0	0	0	0	0	0	0	0	0	0	1	1	0	1	0	1	24	5	38	7	0	0	26	6	6	23	28	0	0	0	5	1	0	0	0	0	0	0	0	0	1
Otu000719	580	58	48	26	36	25	14	71	18	69	27	34	17	30	13	13	18	1	1	1	46	0	0	1	0	0	0	0	0	1	0	0	0	0	1	1	0	0	0	0	1	1	0	0	4	1	0	1	0
Otu000637	579	21	8	7	6	6	2	6	10	20	14	23	18	18	17	9	12	9	0	1	0	0	0	0	0	8	1	0	1	5	0	2	9	0	1	2	1	0	0	51	48	32	8	12	53	44	39	21	23
Otu001014	578	3	1	0	0	1	0	1	9	2	4	0	9	9	1	4	0	1	2	1	2	3	1	36	4	47	10	33	23	55	6	93	57	7	1	12	37	13	0	0	0	3	0	1	1	3	3	0	4
Otu000619	578	0	0	0	0	0	0	0	0	0	0	0	0	0	0	0	0	0	0	0	0	0	0	0	0	0	0	0	0	0	0	0	0	0	0	0	0	0	0	0	0	0	0	0	0	0	0	0	0
Otu000706	578	62	28	1	10	0	3	14	177	9	5	1	51	29	0	42	1	6	0	6	2	3	5	3	5	5	6	1	4	6	1	5	20	1	2	0	0	0	2	1	0	0	0	1	0	0	0	0	0
Otu000759	577	4	5	2	7	7	2	4	2	4	9	4	10	8	8	6	5	1	3	2	2	2	0	17	8	35	12	33	10	12	14	4	39	25	1	0	22	0	8	17	11	22	3	5	7	26	18	3	9
Otu000980	576	1	0	0	0	0	0	0	0	0	0	0	0	0	0	0	0	0	0	0	0	0	0	5	0	10	0	1	0	0	0	0	3	3	0	25	4	8	339	0	0	1	0	0	1	1	0	0	0
Otu000933	576	8	1	1	2	0	0	2	4	2	2	6	5	3	1	0	5	24	11	8	28	12	74	0	2	0	0	3	7	22	1	23	3	0	0	4	3	0	0	5	12	8	9	6	3	2	6	6	2
Otu001086	573	0	0	0	0	0	0	0	0	0	0	0	0	0	0	0	0	1	3	0	1	1	1	27	2	79	2	30	39	36	68	71	17	1	0	19	11	62	12	1	0	0	0	0	0	0	0	0	0
Otu000773	573	0	0	0	0	0	0	0	0	0	0	0	0	0	0	0	0	1	1	4	1	1	1	30	17	31	31	7	4	1	7	22	39	8	15	22	3	16	10	1	0	3	0	0	0	2	2	0	2
Otu001043	573	0	0	2	2	1	0	0	16	2	0	2	14	1	0	5	0	8	28	0	8	213	32	1	1	2	1	1	2	0	1	1	8	0	0	0	4	1	1	2	1	1	1	2	5	1	1	10	0
Otu001223	572	0	0	0	0	0	0	0	0	0	0	0	0	0	0	0	0	0	2	0	1	0	2	90	2	51	1	50	98	121	7	118	10	0	0	0	0	0	6	0	0	0	0	0	0	0	0	0	0
Otu000698	569	23	16	8	19	45	29	49	27	28	38	24	63	41	21	10	7	1	29	0	7	1	0	3	2	3	3	1	4	3	6	3	6	1	0	2	2	1	4	1	0	3	0	0	3	1	4	2	0
Otu000758	567	8	1	0	5	1	1	0	11	2	3	0	0	5	0	0	0	0	0	2	10	1	0	4	24	74	25	8	5	20	30	5	20	12	2	5	18	10	2	11	16	32	9	17	8	16	12	10	27
Otu001426	567	0	0	0	0	0	0	0	0	1	0	0	0	0	0	0	0	0	0	0	0	11	0	0	1	0	2	0	0	0	0	0	24	1	4	21	419	20	47	0	0	0	0	0	0	0	0	0	0
Otu000677	566	3	2	1	4	1	8	2	1	9	2	7	0	0	3	0	0	2	34	7	1	13	3	0	1	1	0	0	0	0	2	0	0	1	0	0	0	0	0	24	42	35	17	26	28	26	32	14	40
Otu001221	565	0	0	1	0	0	0	0	0	0	0	0	0	0	0	0	0	0	1	2	2	2	1	9	0	5	6	4	23	27	8	142	113	0	0	40	54	39	38	0	0	0	0	0	0	1	0	0	2
Otu000944	564	2	1	0	1	3	1	0	1	2	3	0	1	2	1	0	0	0	0	0	1	0	2	40	2	19	4	24	95	115	25	31	53	2	5	0	0	0	0	5	0	11	0	1	0	5	3	1	4
Otu000830	563	1	0	1	14	9	0	1	0	0	1	0	0	1	3	3	1	0	0	0	4	0	0	12	9	25	20	2	3	47	45	58	10	23	8	18	7	38	2	8	11	36	0	3	4	7	21	6	8
Otu000820	563	5	0	1	0	1	0	1	0	0	0	0	1	0	0	0	0	0	6	3	1	0	2	7	19	31	48	6	5	6	15	1	23	83	81	8	6	1	3	3	1	1	0	0	0	3	2	0	0
Otu000993	562	17	4	1	1	15	4	2	0	3	7	4	1	112	0	1	0	166	190	0	1	16	1	0	0	0	0	0	0	0	0	0	1	1	0	0	0	0	0	2	0	0	0	0	0	0	0	0	0
Otu000651	562	30	25	9	8	26	17	28	25	44	48	29	16	16	23	10	13	2	1	2	1	14	1	0	0	1	0	1	0	2	0	2	0	0	0	0	1	0	0	14	6	22	17	21	14	14	14	6	28
Otu001122	561	8	1	0	0	0	0	0	13	0	1	0	9	7	1	0	0	0	3	1	29	182	17	0	2	1	3	2	4	1	0	4	8	0	0	1	12	2	2	1	1	1	0	1	0	0	1	4	1
Otu000822	561	0	0	0	0	0	1	0	0	0	2	12	0	0	1	0	0	0	1	3	4	0	8	3	15	1	6	3	36	6	25	215	1	0	1	2	7	3	0	0	0	0	0	0	0	0	0	0	0
Otu001138	561	0	0	0	0	0	0	0	0	1	0	0	0	0	0	0	0	5	2	5	0	0	4	75	0	65	4	57	21	41	1	78	9	8	3	58	29	43	2	1	0	0	0	0	0	0	0	0	0
Otu000636	560	0	0	0	0	0	0	0	0	0	0	0	0	0	0	0	0	0	0	0	0	0	0	0	0	0	0	0	0	0	0	0	0	0	0	0	0	0	0	0	0	0	0	0	0	0	0	0	0
Otu000569	559	0	0	0	0	0	0	0	0	0	0	0	0	0	0	0	0	0	1	0	0	0	0	0	1	1	0	6	4	2	0	0	1	0	0	0	0	0	0	0	1	5	6	2	2	2	1	477	3
Otu000987	559	0	0	0	0	1	0	0	0	0	0	0	0	0	0	0	2	0	2	0	2	0	1	32	10	27	22	30	35	28	79	81	48	0	7	8	20	5	13	0	0	1	0	0	0	0	1	0	0
Otu001044	559	0	0	0	0	0	0	0	0	0	0	0	0	0	0	0	0	4	2	1	0	0	5	4	0	1	1	0	0	0	0	1	0	1	2	44	17	5	1	5	2	0	1	1	0	0	0	2	0
Otu000709	558	93	10	121	42	13	6	2	4	0	23	17	4	2	8	3	7	1	3	53	14	1	16	2	2	6	1	0	2	2	1	38	1	0	4	0	0	1	2	0	0	1	0	0	0	1	0	0	0
Otu001149	556	0	0	0	0	0	0	0	0	0	0	0	0	0	0	0	0	0	0	2	1	1	3	102	5	58	14	61	11	73	9	55	12	2	9	47	9	11	3	0	0	0	0	0	0	0	0	0	0
Otu001160	556	7	1	0	2	0	0	2	11	0	2	0	3	17	1	0	0	8	23	361	9	2	9	10	3	2	1	3	2	13	1	6	2	2	9	4	1	0	0	2	3	2	2	3	1	2	1	2	4
Otu000939	555	4	1	0	2	4	1	4	5	1	1	2	9	14	2	1	0	3	63	0	5	9	10	0	0	0	1	0	0	0	1	0	0	0	0	0	0	0	0	17	17	10	3	11	10	7	5	7	5
Otu000837	552	0	0	0	0	0	0	0	0	0	0	0	0	0	0	0	0	1	0	0	2	0	2	6	2	18	8	1	1	5	29	1	84	7	1	119	7	40	20	0	0	0	0	0	0	0	0	0	0
Otu000736	552	1	0	0	0	0	0	1	1	0	0	3	0	1	1	0	0	0	5	0	8	0	2	203	2	3	0	2	3	3	0	2	13	2	0	18	16	5	19	1	0	1	3	0	0	0	0	0	1
Otu000818	551	0	0	0	0	0	1	0	0	0	0	0	0	0	0	0	0	0	0	1	0	5	0	7	14	16	12	161	8	80	3	17	10	8	2	3	3	0	0	1	0	0	0	0	1	1	2	54	1
Otu001102	550	0	0	0	0	0	0	0	0	0	0	0	0	0	0	0	0	0	0	0	3	0	2	2	1	1	3	3	0	5	8	3	15	7	10	219	25	73	47	0	0	0	0	0	0	0	0	0	0
Otu001200	550	0	0	0	0	0	0	0	0	0	0	0	0	0	0	0	0	1	1	0	1	1	2	20	2	23	7	51	21	29	32	34	0	2	4	123	15	93	19	1	0	0	0	0	0	0	0	0	0
Otu001154	549	0	0	0	0	0	0	0	0	0	0	3	0	1	1	0	0	4	2	1	0	0	3	44	1	15	6	17	117	95	14	114	23	0	0	1	19	5	4	4	1	2	0	0	0	3	2	0	0
Otu001151	547	1	0	0	0	0	0	0	0	0	0	0	3	6	0	0	0	21	18	49	7	36	27	14	0	19	3	8	7	20	9	14	33	4	3	109	7	20	10	1	0	0	1	1	1	0	0	0	0
Otu000800	547	0	0	0	0	0	0	0	0	0	0	0	0	1	0	0	0	0	0	1	15	14	4	0	0	0	0	0	0	0	0	0	0	0	0	0	0	0	0	14	32	30	61	19	19	22	24	23	23
Otu000397	547	0	0	0	0	0	0	0	0	0	0	0	0	0	0	0	0	0	1	0	0	0	3	6	1	9	1	112	0	15	0	0	5	34	3	4	2	174	37	0	0	0	0	0	0	0	0	0	0
Otu001089	547	0	0	0	0	0	0	0	0	0	1	0	0	0	0	0	0	0	3	1	1	1	3	67	1	62	4	143	79	72	10	22	17	2	0	0	2	1	7	0	0	0	0	0	0	0	0	0	0
Otu001131	547	0	0	0	0	0	0	0	0	0	0	0	0	3	0	0	0	1	2	1	5	1	1	31	5	22	28	10	3	7	9	11	30	33	31	116	63	35	10	1	0	0	0	1	1	1	4	0	0
Otu000909	546	0	0	0	0	0	0	0	1	0	0	0	0	0	0	0	0	0	5	0	3	0	0	11	3	16	9	12	1	7	14	14	9	22	12	27	33	6	129	0	0	1	0	0	1	0	0	1	1
Otu000607	546	0	0	0	0	0	0	0	0	0	0	0	0	0	0	0	0	0	0	1	0	0	1	1	8	43	4	17	1	10	10	38	7	1	0	0	0	12	0	0	0	0	0	0	0	0	0	0	0
Otu001036	545	0	0	0	0	0	0	0	0	0	0	0	0	0	0	0	0	0	1	0	0	1	3	11	11	23	47	18	54	51	100	56	22	13	2	0	0	0	0	0	0	0	0	1	0	0	0	0	0
Otu000643	544	0	0	0	0	0	0	0	0	0	0	0	0	0	0	0	0	0	0	1	0	1	0	1	9	3	8	4	0	3	11	2	2	16	8	0	2	0	0	40	23	16	69	58	12	17	19	13	15
Otu000733	543	15	9	7	19	40	20	23	24	51	77	63	37	25	33	5	16	2	0	0	3	1	0	0	0	0	4	1	0	1	0	0	0	3	3	0	0	0	0	5	6	13	1	5	3	4	8	0	7
Otu000811	542	0	0	0	0	0	0	0	0	0	0	0	0	0	0	0	0	0	0	1	4	0	5	2	1	16	2	2	3	8	9	8	6	1	2	79	8	146	15	0	0	0	0	0	0	0	0	0	0
Otu001098	540	1	0	2	0	0	0	1	1	0	0	0	0	0	0	0	0	0	2	0	3	2	0	30	8	3	12	12	84	61	17	60	41	2	3	53	43	1	12	0	0	1	0	0	0	1	0	0	0
Otu000678	539	0	0	0	0	0	0	0	0	0	0	0	0	0	0	0	0	0	0	0	0	0	0	0	0	0	0	0	0	0	0	0	0	0	0	0	0	0	0	0	0	0	0	0	0	0	0	0	0
Otu000902	539	2	0	0	0	1	1	0	0	0	5	0	0	1	1	0	0	0	2	0	2	1	0	26	7	33	11	8	11	15	31	35	74	9	3	44	21	20	12	0	0	3	0	0	0	1	1	0	0
Otu000894	539	16	4	1	1	7	1	32	44	16	4	3	28	34	1	1	3	9	3	4	8	50	10	16	0	12	2	1	10	26	1	16	14	0	1	39	5	30	1	5	3	0	1	1	1	6	3	5	2
Otu001166	539	0	0	0	0	0	0	0	0	0	0	0	0	0	0	0	0	0	0	0	0	0	0	0	0	0	0	0	0	0	0	0	0	0	0	0	0	0	0	0	0	0	1	1	0	1	2	1	3
Otu001003	536	0	0	0	0	4	0	0	1	0	0	0	0	0	0	0	0	0	6	0	1	0	1	8	20	32	91	3	0	5	14	0	7	64	36	0	11	0	95	0	1	2	0	0	0	1	2	0	0
Otu001168	536	0	0	0	0	0	0	0	0	0	0	0	0	6	0	0	0	18	28	5	3	3	7	3	0	0	0	1	0	0	0	0	16	5	5	51	82	19	82	3	0	0	2	0	0	1	0	2	1
Otu000705	535	5	5	4	9	5	4	6	8	8	7	5	3	4	7	3	2	0	1	0	44	0	0	0	0	0	1	3	0	0	1	0	0	0	1	1	1	56	4	93	64	5	8	7	35	30	37	18	4
Otu001008	535	0	0	0	0	0	0	0	1	0	1	0	0	0	2	0	0	0	2	2	1	0	2	29	0	35	4	18	45	77	52	119	27	4	0	0	0	0	0	1	0	4	0	0	1	1	3	0	1
Otu000990	535	0	3	0	0	0	0	1	2	0	0	0	10	4	0	0	0	10	4	1	30	7	82	1	1	3	0	4	19	12	3	33	149	0	0	4	28	1	24	1	0	0	0	1	2	0	2	2	2
Otu000683	534	0	0	0	0	0	0	0	0	0	0	0	0	0	0	0	0	0	1	0	0	0	1	1	0	7	7	2	0	1	22	0	5	0	10	0	0	0	1	0	0	0	0	0	0	0	0	0	0
Otu000603	534	0	0	0	0	0	0	0	0	0	0	0	0	0	0	0	0	0	0	0	0	0	1	0	0	1	3	1	0	0	0	0	9	2	0	8	11	14	22	0	0	0	0	0	0	0	0	0	0
Otu000647	534	0	0	0	0	0	0	0	0	0	0	0	0	1	0	0	1	0	0	0	0	0	0	0	0	0	0	0	0	1	0	0	0	0	0	0	0	0	0	17	70	53	12	18	42	50	57	71	25
Otu001280	534	7	2	0	0	0	0	1	0	0	0	0	0	15	0	0	0	106	25	251	0	38	64	2	1	0	1	0	1	1	1	2	2	1	7	0	2	4	0	0	0	0	0	0	0	0	0	0	0
Otu000656	532	41	11	7	9	10	1	6	3	6	2	2	3	22	3	0	0	2	13	6	10	0	42	0	1	1	0	1	1	0	1	1	2	0	0	0	0	2	0	25	21	18	34	19	10	17	20	16	11
Otu001191	530	2	0	0	0	3	0	2	4	2	0	0	0	1	0	0	0	1	0	4	1	1	1	24	7	10	11	12	38	25	24	65	75	11	17	32	51	49	5	0	0	1	0	0	1	0	0	0	0
Otu000892	529	0	0	0	0	0	0	0	0	0	0	0	0	0	0	0	0	0	1	1	0	4	0	26	0	49	5	39	29	13	106	42	31	1	0	7	4	13	15	0	0	0	0	0	0	0	1	0	0
Otu001297	529	0	0	0	0	0	0	0	0	0	0	0	0	0	0	0	0	0	1	0	1	0	2	3	0	0	1	1	0	0	0	3	13	1	2	65	65	65	191	0	0	0	1	0	0	0	0	0	0
Otu000998	528	2	0	1	1	0	0	24	32	12	6	7	57	8	0	0	0	1	1	14	1	24	7	35	0	53	4	21	36	31	4	26	60	0	0	11	11	8	3	2	0	0	0	0	2	1	0	0	1
Otu000687	527	0	0	0	0	0	0	0	0	0	0	0	0	0	0	0	0	0	1	1	0	0	0	4	5	19	27	5	9	3	27	0	9	18	7	0	1	0	6	0	0	0	0	0	0	0	0	0	0
Otu001073	527	0	0	0	0	0	0	0	0	0	0	0	0	1	0	0	0	0	0	0	0	0	0	0	0	0	0	0	0	0	0	0	0	0	0	0	0	0	0	0	2	0	0	0	0	1	1	0	0
Otu000777	526	2	0	1	5	0	2	12	232	18	10	7	78	47	1	4	5	0	0	1	96	0	0	0	0	0	0	0	1	0	0	3	0	0	0	1	0	0	0	0	0	0	0	0	0	0	0	0	0
Otu000989	526	2	2	0	1	0	0	3	9	0	0	2	6	6	0	0	0	0	0	0	14	0	0	1	0	2	0	0	1	0	1	2	8	0	1	4	15	10	5	6	8	2	14	9	4	2	1	3	2
Otu001352	526	0	0	0	0	0	0	0	0	0	0	0	0	0	0	0	0	0	1	0	1	0	2	3	0	22	0	19	8	7	0	4	147	0	0	18	116	34	129	0	0	0	1	0	0	0	0	0	0
Otu001353	525	0	0	0	0	0	0	0	0	0	0	0	0	0	0	0	0	0	0	2	0	2	1	1	373	14	37	1	3	0	7	2	60	0	0	1	2	0	4	0	1	1	1	0	0	0	0	0	0
Otu001187	524	0	0	0	0	0	0	0	0	0	0	0	0	0	0	0	0	0	0	0	2	0	0	0	11	3	3	6	28	2	3	5	0	7	11	251	19	8	11	11	2	1	3	16	7	3	5	0	8
Otu000839	522	2	0	0	0	0	0	0	1	0	0	0	5	1	0	0	0	0	1	0	0	136	3	1	2	11	0	3	1	5	2	35	42	2	0	18	36	4	4	0	0	0	1	2	0	0	0	0	0
Otu000851	522	5	2	0	3	0	0	7	6	2	13	7	10	9	0	1	1	2	9	6	10	16	7	7	1	3	3	1	0	34	3	4	4	2	4	36	30	50	20	16	4	35	3	7	7	17	5	2	4
Otu000788	522	0	0	0	0	0	0	0	0	0	0	0	0	2	0	0	0	0	0	0	0	0	0	27	14	53	15	36	13	22	14	13	49	2	15	0	16	0	1	0	0	0	0	0	0	0	0	0	0
Otu000845	521	6	0	0	0	0	0	0	3	0	0	0	2	0	0	0	0	3	2	0	4	8	2	1	0	3	2	6	4	10	1	2	8	2	3	71	105	31	24	1	0	1	8	0	0	1	1	0	0
Otu000739	521	0	0	0	0	0	0	0	0	0	1	0	0	0	0	0	0	0	0	0	1	1	1	8	44	7	50	0	0	1	6	2	10	22	2	3	16	6	27	3	0	1	0	0	0	2	1	0	0
Otu001204	520	0	0	0	0	0	0	0	0	0	0	0	0	0	0	0	0	1	0	0	2	1	1	5	0	20	5	1	0	1	0	3	11	5	1	224	5	118	5	0	0	0	0	0	0	0	0	1	0
Otu001152	517	0	0	0	1	1	1	0	0	2	0	0	0	0	0	0	0	0	2	1	1	0	0	1	50	3	117	4	6	12	51	33	22	8	11	3	42	2	44	0	0	7	0	0	2	2	3	0	1
Otu000694	516	0	0	0	0	0	0	0	0	0	0	0	0	0	0	0	1	0	0	0	1	0	0	15	1	14	5	2	12	0	25	14	3	1	3	50	2	12	1	4	1	0	0	0	0	0	0	0	0
Otu000775	516	0	0	0	4	1	0	1	1	0	1	1	2	2	0	0	0	0	3	2	0	0	1	2	11	24	31	5	0	9	5	3	4	112	35	0	0	0	1	8	1	38	1	2	2	17	27	3	4
Otu000889	515	0	0	0	0	0	0	0	0	0	0	0	0	0	0	0	0	0	0	0	0	0	3	2	0	1	1	2	0	0	0	0	1	0	1	33	0	146	19	0	0	0	0	0	0	0	0	0	0
Otu001156	515	0	0	0	0	0	0	0	0	0	0	0	0	0	0	0	0	0	1	0	0	0	0	0	0	0	0	0	0	0	0	0	0	0	0	0	0	0	0	0	1	0	0	0	2	0	0	0	0
Otu000962	515	0	0	0	0	0	0	0	0	0	0	0	0	0	0	0	0	0	0	0	0	0	0	2	5	3	7	0	0	3	4	1	5	15	30	7	14	12	181	0	0	1	0	0	0	0	1	0	0
Otu000880	514	0	0	0	0	0	0	0	0	0	0	0	0	0	0	0	0	0	2	3	1	0	0	2	26	7	53	2	1	2	13	4	5	92	61	0	6	5	9	0	0	5	0	0	0	0	2	0	0
Otu001182	514	0	0	0	0	0	0	1	3	5	0	3	0	1	0	0	0	0	0	2	1	2	1	17	25	13	53	23	77	89	34	42	64	4	6	0	1	0	0	0	0	2	0	0	1	3	0	0	0
Otu000729	513	6	3	0	0	0	0	0	68	4	5	5	131	264	1	7	2	7	3	0	2	0	0	0	0	0	0	0	0	0	0	1	0	0	0	0	0	0	0	0	0	0	1	0	0	1	0	0	1
Otu001320	513	0	0	0	1	0	0	0	0	1	3	0	3	3	0	0	0	0	2	0	2	2	0	2	0	0	3	11	61	130	51	219	6	0	0	1	0	0	1	0	1	1	0	0	0	1	0	2	0
Otu001075	513	6	3	0	0	0	0	0	2	0	2	0	0	3	0	0	1	1	0	2	2	0	0	10	14	22	17	5	10	8	6	23	13	10	12	151	15	50	14	3	1	0	0	1	2	3	2	4	1
Otu001264	513	0	0	0	0	0	0	0	0	0	0	0	0	0	0	0	0	0	0	0	7	1	1	4	0	0	0	0	0	0	0	0	20	1	7	129	46	57	168	0	0	0	0	0	0	0	0	0	0
Otu001021	512	0	0	0	0	0	0	0	0	0	0	0	0	0	0	0	0	0	3	0	1	0	0	10	15	22	45	1	1	1	17	2	12	40	23	18	11	1	127	0	0	1	0	0	0	0	1	0	0
Otu001080	511	0	0	0	0	0	0	0	0	0	0	0	0	0	0	0	0	0	0	0	0	0	2	44	1	46	3	53	43	35	18	78	10	1	0	14	2	37	8	0	0	0	0	0	0	0	0	0	0
Otu000850	511	0	0	0	0	0	0	0	0	0	0	0	0	0	0	0	0	0	1	0	1	0	2	0	100	2	33	21	2	2	2	0	12	12	5	0	2	4	19	0	0	0	0	0	0	0	0	2	0
Otu000621	510	0	0	0	0	0	0	0	0	0	0	0	0	0	0	0	0	0	2	1	0	1	0	0	8	0	11	0	0	0	0	1	0	15	22	0	0	0	0	0	0	2	1	0	1	0	1	0	0
Otu000951	509	0	0	0	0	0	0	0	0	0	0	0	0	0	0	0	0	0	1	0	1	1	0	23	9	18	6	19	4	3	9	14	58	2	0	57	67	15	33	0	0	0	0	0	0	0	0	0	0
Otu000802	508	0	0	0	0	0	0	0	0	0	0	0	0	0	0	0	0	0	0	1	1	0	0	23	28	19	67	0	4	6	50	5	9	10	20	0	0	5	12	0	0	0	0	0	0	1	0	0	0
Otu000923	508	0	0	0	0	0	0	0	0	0	0	0	0	0	0	0	0	0	0	1	0	0	3	12	0	58	8	9	0	9	11	1	1	0	2	15	5	106	50	0	0	0	1	0	0	0	0	0	0
Otu000891	507	31	16	1	0	4	4	12	21	31	37	33	31	35	6	4	9	6	2	0	24	17	149	2	0	0	0	0	2	5	0	3	5	0	0	0	0	4	1	0	0	0	0	0	0	2	1	0	0
Otu001087	506	0	0	0	0	0	0	0	0	0	0	0	0	0	0	0	0	0	3	1	1	2	1	3	1	10	14	11	40	22	140	132	16	6	16	0	0	0	0	1	0	0	0	0	0	0	1	0	0
Otu001231	506	16	0	49	4	4	9	3	1	2	0	4	0	4	2	0	0	1	6	39	1	2	8	3	1	2	2	0	1	0	1	0	241	0	2	14	0	42	31	0	0	0	0	0	0	0	0	0	0
Otu000988	505	0	0	0	0	0	0	1	2	0	2	0	1	1	1	0	0	0	1	0	4	0	0	9	8	27	32	24	1	44	14	15	27	8	4	136	1	12	3	0	0	0	0	0	0	0	0	0	0
Otu000795	505	0	0	0	0	0	0	0	0	0	0	0	0	0	0	0	0	0	2	0	0	0	0	4	40	26	51	0	1	3	13	2	5	14	15	0	4	8	34	0	0	0	0	0	0	0	1	0	0
Otu001269	505	0	0	0	0	0	0	0	1	0	0	0	1	0	0	0	0	2	1	0	3	1	0	28	2	7	1	36	82	53	13	61	84	0	2	47	7	31	3	0	0	0	0	0	0	0	0	0	0
Otu000781	504	0	0	0	0	0	0	0	0	0	0	0	0	0	0	0	0	0	5	2	1	2	1	7	25	12	15	3	2	2	49	3	23	35	27	2	25	3	6	0	0	1	0	1	2	0	0	0	0
Otu000912	501	0	0	0	0	1	0	0	1	3	5	3	1	3	0	0	0	0	0	0	0	0	1	5	3	36	3	34	39	66	38	31	47	5	1	0	0	0	0	1	0	4	0	0	0	1	0	1	2
Otu001137	501	0	0	0	0	0	0	0	0	0	0	0	0	1	0	0	0	0	0	0	0	4	1	0	3	7	3	0	0	1	18	3	6	0	1	9	348	24	11	1	0	0	0	0	0	0	0	0	0
Otu001388	500	0	0	0	0	0	0	0	0	0	0	0	0	0	0	0	0	0	0	0	1	0	2	6	0	0	1	0	0	0	0	0	7	2	1	27	20	82	297	0	0	0	0	0	0	1	0	0	0
Otu000730	498	0	2	2	3	237	180	17	1	18	14	5	2	2	2	0	3	1	0	3	2	0	0	0	0	0	0	0	0	1	0	1	0	0	0	0	0	0	0	1	0	0	0	0	1	0	0	0	0
Otu000949	497	1	0	0	0	0	0	0	0	1	1	0	0	0	0	0	0	0	0	0	1	0	1	9	1	26	10	3	14	7	41	24	83	16	3	13	39	7	53	0	0	0	0	0	0	0	0	0	0
Otu000950	497	0	4	0	4	1	0	0	3	1	0	1	1	0	1	0	0	0	1	0	3	0	0	18	20	77	57	17	0	29	21	2	42	23	17	0	0	0	0	2	1	10	0	1	2	2	4	2	1
Otu001022	497	2	0	0	0	0	0	1	4	1	1	0	0	4	1	0	1	0	0	2	2	1	2	5	6	9	18	32	61	69	25	44	58	1	2	0	5	2	0	0	0	1	0	0	0	1	0	1	1
Otu001344	496	0	0	0	0	0	0	0	1	0	0	0	0	0	0	0	0	0	3	0	0	2	2	25	0	31	3	85	117	47	21	91	42	0	0	0	1	1	0	0	0	0	0	0	0	0	0	0	0
Otu000667	496	3	2	0	0	0	2	2	5	1	1	5	2	5	0	1	0	0	0	0	0	0	0	0	0	0	0	0	0	0	0	0	0	0	0	0	0	0	0	44	50	87	10	31	58	41	44	50	36
Otu000623	493	2	0	1	0	0	0	0	5	1	5	20	42	4	0	94	4	3	3	0	53	14	0	0	0	0	1	0	0	0	1	15	1	0	0	1	0	0	0	0	0	0	0	0	0	0	0	0	0
Otu000914	493	0	0	0	0	0	0	0	0	0	0	0	0	0	0	0	0	0	0	0	1	0	0	3	0	12	10	2	1	3	17	12	11	9	4	57	25	49	76	0	0	0	0	1	0	0	0	0	0
Otu001155	492	5	1	0	1	0	0	0	1	1	7	6	2	3	0	0	1	0	2	2	0	2	1	16	4	84	12	6	9	25	10	16	101	3	7	0	68	0	1	13	2	5	1	0	1	5	4	0	2
Otu000797	490	2	2	0	1	3	1	1	1	1	2	0	3	1	2	1	0	0	4	0	2	0	0	18	14	37	17	26	6	13	7	4	30	18	0	0	9	0	0	8	3	7	0	0	2	3	13	4	6
Otu001125	490	0	0	1	1	0	1	0	0	0	0	0	0	0	0	0	0	0	1	9	0	0	0	3	178	11	0	13	89	9	5	2	19	2	1	16	11	3	49	0	0	0	1	0	0	0	1	0	0
Otu000910	489	1	2	0	0	3	0	0	0	1	0	0	2	0	0	0	1	0	1	1	2	1	1	15	17	50	22	26	27	31	13	15	25	28	9	3	10	5	3	2	0	4	0	0	2	0	1	0	0
Otu000779	489	9	6	2	9	14	12	16	33	40	31	39	14	13	23	13	15	20	0	1	0	0	0	0	0	0	1	4	5	5	3	0	0	0	0	0	0	0	0	8	13	23	3	6	9	15	12	4	12
Otu000840	488	0	0	0	0	0	0	0	0	0	0	0	0	0	0	0	0	0	3	0	0	1	0	9	4	18	11	12	6	5	56	15	30	18	7	10	75	3	7	0	0	0	0	0	0	0	0	0	0
Otu001026	487	0	0	0	0	0	0	0	0	0	0	0	0	0	0	0	0	0	0	0	7	0	0	4	0	8	0	9	0	0	7	8	25	2	1	192	2	9	61	0	0	0	0	0	0	0	0	0	0
Otu001055	487	1	2	0	0	0	0	1	0	0	0	0	3	13	1	0	0	24	84	156	20	2	15	2	0	0	0	2	1	1	2	0	6	0	8	20	5	68	14	0	0	1	1	3	0	1	0	0	0
Otu001050	485	0	0	0	0	0	0	0	0	0	0	0	0	0	0	1	0	0	2	0	0	2	0	23	9	27	8	12	6	8	7	9	4	9	5	13	138	21	50	0	0	0	0	0	0	0	0	0	0
Otu000906	484	39	13	0	0	0	0	0	73	2	0	1	22	21	0	2	0	0	1	0	0	0	0	0	0	2	0	0	5	2	4	8	11	0	0	0	4	0	0	8	10	5	4	5	7	11	7	7	11
Otu000937	482	0	0	0	0	0	0	0	0	0	0	0	0	0	0	0	0	0	0	0	0	0	2	0	0	1	10	4	0	0	0	0	1	1	3	56	2	111	31	0	0	0	0	0	0	0	0	0	0
Otu000454	482	0	0	0	0	0	0	0	0	0	0	0	0	0	0	0	0	0	0	0	1	0	1	6	3	1	0	11	0	2	0	0	11	0	0	3	2	38	15	4	0	0	0	0	0	0	0	0	0
Otu001415	482	0	0	0	0	0	0	0	0	0	0	0	1	0	0	0	0	0	1	1	0	0	0	7	12	9	56	18	83	70	33	117	51	1	0	0	5	0	1	0	0	1	0	0	0	0	0	0	0
Otu001199	481	0	0	0	0	0	0	0	0	0	0	1	0	0	0	0	1	0	0	0	0	0	3	0	54	9	21	35	36	0	1	2	15	37	32	33	28	22	21	0	0	6	7	2	8	5	1	5	6
Otu000658	481	0	0	0	0	0	0	0	0	1	3	2	5	0	0	0	0	0	0	0	6	3	0	1	0	5	0	0	0	1	0	0	0	0	0	0	0	0	0	12	34	37	3	19	32	58	49	112	28
Otu000616	481	0	0	0	0	0	0	0	0	0	0	0	0	0	0	0	0	0	0	0	0	0	0	2	0	0	1	0	0	0	0	1	3	1	0	1	4	11	32	0	0	0	0	0	0	0	0	0	0
Otu000886	478	0	0	0	0	0	0	0	0	0	0	0	0	0	0	0	0	0	0	1	0	3	2	6	17	26	43	2	7	5	29	19	37	4	0	7	41	15	38	0	0	0	0	0	0	0	0	0	0
Otu000734	478	0	0	1	0	0	0	0	0	0	3	3	2	0	2	0	1	2	1	103	1	0	2	0	0	1	0	0	0	0	1	1	0	0	1	0	0	4	0	45	48	35	13	8	40	48	45	23	21
Otu001333	478	0	0	0	0	0	0	0	0	0	0	0	0	0	1	0	0	0	1	0	2	2	0	28	3	13	1	16	105	67	30	71	50	1	0	6	43	1	6	0	0	0	0	0	0	1	0	0	0
Otu000707	478	7	8	1	2	1	6	13	9	10	15	7	7	13	4	3	1	0	0	0	4	0	2	6	0	0	0	1	0	2	1	0	0	0	0	1	2	0	3	49	32	44	14	13	13	13	21	14	12
Otu001107	478	0	0	0	0	0	0	0	0	0	0	0	0	0	0	0	0	0	0	0	1	1	0	9	1	5	2	15	26	19	2	76	35	0	0	100	42	21	9	0	0	0	0	0	0	0	0	0	0
Otu000798	477	0	0	0	0	0	0	0	0	0	0	0	0	0	0	0	0	0	3	0	1	0	0	3	31	3	105	1	1	4	7	1	4	20	34	0	0	0	6	0	0	0	0	0	0	0	0	0	0
Otu000796	476	14	15	9	10	7	4	5	65	38	23	90	29	14	8	6	12	0	0	2	8	1	0	0	0	0	0	0	0	0	0	0	0	0	0	0	0	0	0	12	0	2	3	28	1	0	2	1	1
Otu000584	476	0	0	0	0	0	0	0	0	0	0	0	0	0	0	0	0	0	0	0	0	0	0	0	0	0	0	0	5	0	0	0	4	0	0	5	5	19	3	0	0	0	0	0	0	0	0	0	0
Otu001018	476	0	0	0	0	0	0	0	0	0	0	0	0	0	0	0	0	0	4	0	0	0	0	26	17	25	25	11	21	61	49	36	28	10	10	1	5	0	1	0	0	4	0	0	0	1	2	1	0
Otu000609	476	0	0	0	0	0	0	0	0	0	0	0	0	0	0	0	0	0	0	1	0	2	0	3	0	1	0	0	0	2	2	0	17	0	0	0	1	4	0	1	2	0	0	10	0	0	0	0	15
Otu000757	474	2	3	1	0	0	3	6	81	144	72	108	17	2	0	1	7	2	0	0	1	0	1	0	0	0	0	0	0	0	0	0	0	0	0	0	0	0	0	1	0	1	4	3	0	1	0	0	2
Otu000780	474	1	1	0	0	0	36	0	0	0	0	0	1	0	0	0	0	0	0	2	2	1	0	2	0	2	0	0	0	1	0	1	0	0	0	0	0	12	0	8	4	4	4	4	1	10	4	160	5
Otu001302	474	0	0	0	0	0	0	0	0	0	0	0	0	0	0	0	0	0	0	0	2	0	4	4	0	2	7	3	1	1	4	1	1	1	4	42	8	224	37	0	0	0	0	0	0	0	0	0	0
Otu001085	473	0	0	0	0	0	0	0	0	0	0	0	0	0	0	0	0	15	3	34	4	1	3	0	0	0	0	0	1	0	0	2	2	0	1	0	1	5	5	2	3	1	0	29	1	0	2	4	0
Otu000903	473	34	2	19	4	1	1	1	2	0	24	43	4	0	25	9	3	1	4	43	31	1	84	0	0	0	2	0	2	0	1	1	3	0	0	1	0	1	0	2	1	20	0	10	0	0	7	9	1
Otu001631	473	0	0	0	0	0	0	0	0	0	0	0	0	0	0	0	0	0	0	0	2	3	0	0	1	3	0	7	3	0	0	14	33	2	0	1	396	0	3	0	0	0	0	0	0	0	0	0	0
Otu001655	473	0	0	0	0	0	0	0	0	0	0	0	0	0	0	0	0	0	1	0	0	2	3	1	29	41	60	0	2	0	145	1	5	49	125	0	4	1	3	0	0	0	0	0	0	0	0	0	0
Otu001316	473	0	0	0	0	0	0	0	2	0	1	0	0	0	0	0	0	0	0	0	1	1	1	15	1	22	0	16	35	24	8	115	141	1	0	2	10	0	6	3	0	0	0	0	0	0	0	0	0
Otu000890	472	20	15	5	9	5	8	52	38	37	21	13	33	23	1	13	2	6	5	4	26	0	1	2	0	2	0	1	0	1	0	3	13	0	1	47	2	41	16	0	0	0	0	0	0	0	0	1	0
Otu001346	471	0	0	0	0	0	1	0	0	0	0	0	0	0	0	0	0	0	3	1	1	0	2	49	1	57	7	101	85	36	40	28	11	0	0	9	0	18	0	0	0	0	0	0	0	0	0	0	0
Otu000972	471	8	2	2	0	6	3	7	10	5	20	8	4	8	7	1	1	0	4	2	1	0	0	41	0	3	2	0	2	134	0	32	4	3	1	0	0	0	1	15	3	54	1	1	6	10	28	3	7
Otu000869	470	0	0	0	1	0	0	0	0	0	0	0	0	0	0	0	0	0	2	0	1	1	2	13	35	41	87	6	0	1	9	1	17	21	16	3	2	0	2	0	0	1	0	0	0	1	0	0	0
Otu000865	470	6	4	1	0	1	5	17	7	33	47	54	15	2	2	3	2	1	3	0	1	4	0	0	0	1	0	0	0	0	4	0	0	2	3	0	0	0	0	2	13	5	10	16	5	23	6	5	2
Otu000957	469	1	3	0	0	0	0	0	0	0	1	2	3	1	0	0	0	2	7	4	5	5	2	6	6	3	10	13	3	8	5	1	9	7	15	20	36	33	7	4	2	3	7	2	5	3	2	5	6
Otu000741	468	1	0	0	0	0	0	1	0	0	2	1	0	2	1	0	0	0	0	0	3	0	0	2	0	6	2	2	4	6	3	3	12	0	0	3	10	0	14	27	15	28	54	23	13	13	21	26	16
Otu000866	467	16	15	5	21	13	5	13	53	10	5	17	47	102	14	11	4	2	1	0	23	61	17	0	0	0	1	1	0	0	0	0	1	0	0	1	1	0	0	0	2	0	0	0	0	2	0	1	1
Otu000846	465	34	7	0	7	70	43	18	4	11	34	27	16	15	41	15	24	19	6	1	60	0	3	0	0	0	0	0	0	2	0	0	0	0	0	0	0	0	0	3	0	2	0	0	0	0	1	0	1
Otu000925	465	0	0	0	0	0	0	0	0	0	0	0	0	0	0	0	0	0	0	0	0	0	1	25	15	49	41	15	36	31	16	27	24	8	14	0	3	5	4	1	0	0	0	0	0	0	0	0	0
Otu001276	465	10	2	7	0	0	0	0	0	1	0	10	1	0	1	0	0	4	41	111	12	1	90	9	2	1	3	1	1	2	2	3	8	0	7	53	16	1	16	0	0	4	1	0	0	0	0	0	0
Otu000853	464	77	5	3	6	5	5	19	39	16	15	14	56	24	4	2	7	0	0	3	0	4	4	14	1	6	7	1	18	32	2	41	5	0	0	1	1	0	0	1	0	2	0	0	0	2	2	1	3
Otu000566	464	2	4	0	1	1	0	7	1	5	2	13	3	6	5	14	2	2	0	0	0	3	5	0	0	0	0	0	0	0	0	0	0	0	0	0	0	0	0	12	0	0	1	0	1	0	0	2	8
Otu001071	463	0	0	0	0	0	0	0	0	0	0	0	0	0	0	0	0	0	5	0	1	0	0	4	33	15	68	4	14	14	19	8	6	113	18	0	2	1	2	0	0	1	0	0	2	0	0	1	0
Otu000893	462	12	4	16	33	41	21	16	10	14	24	25	6	3	20	8	12	2	3	77	3	1	2	0	0	0	1	0	0	0	0	0	3	0	1	0	3	5	15	0	3	3	39	3	3	2	8	2	8
Otu001186	461	0	0	0	0	0	0	0	0	0	0	0	0	0	0	0	0	0	0	0	0	0	3	3	0	0	3	0	0	0	0	0	1	0	2	73	33	73	148	0	0	0	0	0	0	0	0	0	0
Otu000970	460	1	2	1	3	3	5	7	23	16	14	5	14	11	12	4	6	13	17	4	16	103	36	3	4	3	1	3	6	5	2	0	4	0	0	1	9	0	0	12	4	3	6	4	4	8	6	4	5
Otu001051	460	0	0	0	0	1	0	0	3	1	0	0	0	0	0	0	0	0	0	2	0	0	1	7	20	9	19	15	54	32	50	59	3	45	6	0	0	0	0	0	0	0	0	1	0	0	1	0	0
Otu001065	459	0	0	0	0	0	0	0	0	0	2	0	0	0	0	0	0	0	1	0	4	0	1	23	1	22	5	47	56	43	17	33	26	0	2	23	11	22	4	0	0	0	0	0	0	0	2	0	0
Otu000849	458	2	0	0	0	0	0	2	5	1	4	0	6	0	3	0	0	0	1	2	0	5	1	4	21	11	35	21	9	10	23	5	22	3	2	0	3	1	0	1	0	3	0	1	0	0	1	1	3
Otu001270	457	0	0	0	0	0	0	0	0	0	0	0	0	0	0	0	0	161	40	4	0	0	0	0	1	0	0	0	0	0	0	0	0	0	0	0	0	0	0	0	0	0	0	0	0	1	1	1	1
Otu000725	457	0	0	0	0	0	0	0	0	0	0	0	0	0	0	0	0	0	1	0	0	0	2	1	0	0	29	0	1	0	0	0	12	0	1	0	6	8	13	0	0	0	0	0	0	0	0	0	0
Otu001539	455	0	0	0	0	0	0	0	0	0	0	0	0	1	0	0	0	3	1	0	1	1	6	30	3	6	1	41	96	56	0	125	48	0	0	20	4	5	1	0	0	0	0	0	0	0	0	0	0
Otu000916	454	0	0	0	0	0	0	0	0	0	0	0	0	0	0	0	0	0	0	1	1	0	1	12	0	38	3	0	0	2	4	2	6	1	0	80	3	69	18	0	0	0	0	0	0	0	0	0	0
Otu000979	454	0	0	0	0	0	1	0	0	0	0	0	0	0	0	0	0	0	0	0	2	4	1	3	34	1	4	6	0	5	0	0	6	9	0	27	51	2	14	0	0	0	1	0	0	0	0	0	1
Otu000874	452	0	0	0	0	0	0	0	0	0	0	0	0	0	1	0	0	0	2	0	1	2	0	11	15	17	29	1	0	1	16	2	15	39	33	0	31	1	17	1	1	4	0	0	1	3	5	0	0
Otu000948	451	0	1	0	0	0	0	0	0	0	0	0	0	0	0	0	0	0	0	0	0	1	0	2	29	9	35	3	14	14	32	9	4	50	45	0	0	1	0	0	0	5	0	0	0	1	0	0	2
Otu001478	451	2	0	0	0	0	0	0	0	0	0	0	0	0	0	0	0	0	1	3	0	2	2	24	0	0	2	2	81	97	2	151	21	0	0	13	1	4	1	0	0	0	0	0	0	0	0	0	0
Otu001069	449	0	1	0	1	2	0	0	0	0	1	1	0	0	0	1	0	0	0	0	1	0	1	9	3	29	9	18	26	47	10	42	19	1	0	48	3	47	2	0	0	3	0	0	1	0	3	0	1
Otu000696	449	0	0	0	0	0	0	0	0	0	0	0	0	0	0	0	0	0	0	0	0	0	0	2	0	0	0	1	2	7	3	3	2	2	0	1	5	0	0	4	1	2	8	1	1	6	5	335	2
Otu001496	448	0	0	0	0	0	0	0	0	0	0	0	0	0	0	0	0	0	8	6	0	0	0	1	8	9	35	12	0	1	1	0	0	227	122	3	0	4	1	0	0	0	0	0	0	0	0	0	0
Otu000615	447	0	0	0	0	0	0	0	0	0	0	0	0	0	0	0	0	0	0	0	0	0	0	0	1	0	0	0	0	6	0	0	0	0	2	1	0	0	1	0	0	0	0	0	0	1	0	0	0
Otu000750	447	0	0	0	0	0	0	0	0	0	0	0	0	0	0	0	0	0	0	0	0	0	0	7	1	17	5	1	0	0	2	0	2	1	6	7	0	4	3	0	0	0	0	0	0	0	0	0	0
Otu000813	446	24	20	4	15	28	9	32	70	32	19	19	53	40	14	22	14	2	0	1	17	1	0	1	0	0	0	1	1	0	1	0	0	0	0	0	0	0	0	0	1	0	0	0	0	0	0	0	1
Otu001077	446	0	0	0	0	0	0	0	0	0	0	0	0	0	0	0	0	0	1	1	0	1	0	6	13	24	45	11	10	27	21	8	18	56	49	16	6	5	3	0	1	4	0	0	0	5	1	0	0
Otu001033	446	1	1	0	0	0	0	5	13	14	8	12	23	10	0	0	0	6	3	1	1	2	1	7	8	17	19	8	9	33	7	29	30	9	4	8	28	27	2	5	1	3	1	0	0	5	3	0	2
Otu000690	445	0	0	0	0	0	0	0	0	0	0	0	0	0	0	0	0	0	0	0	0	0	0	0	0	0	0	0	0	0	0	0	1	0	0	0	0	0	0	2	1	1	5	3	3	2	2	407	2
Otu000799	445	0	0	0	0	0	0	0	0	0	0	0	0	0	0	0	1	0	1	0	0	1	0	0	0	0	0	0	0	0	0	0	0	0	0	0	0	0	0	0	0	2	0	0	1	0	0	0	0
Otu000827	445	0	0	0	0	0	0	0	0	0	0	0	0	0	0	0	0	0	1	0	0	0	0	6	8	3	21	2	1	2	21	1	3	19	32	4	0	2	0	0	0	0	0	0	0	0	0	0	0
Otu000644	444	0	0	0	0	0	0	0	0	0	0	0	0	0	0	0	0	0	0	0	0	0	0	16	0	35	1	2	4	1	3	1	15	0	1	2	7	7	8	0	0	0	0	1	1	0	0	0	0
Otu000669	444	0	0	0	0	0	0	0	0	0	0	0	0	0	0	0	0	0	0	0	0	0	0	0	0	0	0	0	0	0	0	0	0	0	0	0	0	0	0	0	1	2	1	0	0	0	3	2	2
Otu000735	443	9	13	7	10	14	9	8	0	3	16	11	4	4	20	6	9	2	1	3	0	0	0	0	0	0	1	0	0	0	0	0	1	1	0	2	1	0	0	28	40	32	12	20	26	29	36	13	31
Otu001060	442	0	1	1	0	0	0	0	1	1	5	1	1	1	3	1	0	21	116	3	3	6	18	5	2	1	4	1	2	1	2	2	0	2	0	0	7	1	1	3	3	0	5	3	2	1	1	1	1
Otu001653	442	0	0	0	0	0	0	0	0	0	0	0	0	0	0	0	0	0	0	1	0	2	1	9	2	0	1	23	0	0	4	5	60	1	3	13	111	15	178	0	0	0	0	0	0	0	0	0	0
Otu000928	441	0	0	0	0	0	0	0	1	0	0	0	0	0	0	0	0	0	2	0	0	1	1	32	9	10	11	43	13	9	5	20	17	8	1	14	47	17	3	0	0	0	0	0	0	0	0	0	0
Otu000908	441	9	11	1	8	7	6	10	35	11	13	12	50	79	2	5	1	0	7	16	64	1	5	0	0	0	2	0	0	0	1	0	2	1	1	4	4	14	0	1	0	4	0	0	2	1	1	1	3
Otu000922	440	0	0	0	0	0	0	0	0	0	0	0	0	0	0	0	0	0	0	1	1	1	0	8	3	8	7	2	22	2	10	28	16	5	5	9	109	9	17	0	0	0	0	0	0	1	0	0	0
Otu001422	438	0	0	0	0	0	0	0	0	0	0	0	0	0	0	0	0	100	9	29	2	19	119	0	0	0	1	0	0	0	0	0	0	0	0	2	0	1	0	0	0	0	0	0	0	1	0	0	0
Otu001465	438	1	0	0	0	0	0	0	0	0	0	0	0	0	0	0	0	1	0	2	0	0	2	3	2	3	3	1	0	9	3	7	9	3	3	56	13	75	169	0	0	0	0	0	0	0	0	0	0
Otu000808	437	0	0	0	0	0	0	0	0	0	0	0	0	0	0	1	0	0	0	0	0	0	0	0	0	0	0	0	0	0	0	0	0	0	0	0	0	0	0	0	0	0	0	0	0	0	0	0	0
Otu000871	437	0	1	0	0	0	0	0	0	0	0	0	0	0	0	0	0	0	0	0	0	1	0	12	4	15	7	14	16	26	47	9	9	5	8	0	3	0	3	1	0	0	0	0	0	0	0	0	0
Otu001110	437	0	0	0	1	0	0	0	0	0	0	0	0	0	0	0	0	0	1	0	0	0	5	11	1	11	2	19	25	15	11	9	6	6	1	34	7	95	8	0	0	0	0	0	1	0	0	0	0
Otu000762	436	0	0	0	0	0	0	0	0	1	0	0	0	0	2	0	0	0	0	0	1	0	0	10	11	36	36	0	1	4	22	0	30	7	14	0	2	0	0	0	0	5	0	0	0	0	1	0	2
Otu000887	436	0	0	0	0	0	0	0	0	0	3	0	0	0	2	0	0	0	1	0	0	2	0	6	10	11	45	11	19	13	32	20	3	23	13	0	13	0	5	0	0	1	0	0	0	0	1	0	0
Otu000861	435	0	0	0	0	0	0	0	0	0	0	0	0	0	0	0	0	0	0	0	0	0	0	5	0	12	3	7	1	3	3	0	2	0	0	9	8	138	10	0	0	0	0	0	0	0	0	0	0
Otu001430	434	0	0	0	0	0	0	0	0	0	0	0	0	3	0	0	0	7	2	9	7	270	56	0	0	2	1	0	2	0	0	1	0	0	0	0	5	2	0	0	0	0	0	0	0	0	0	1	0
Otu001413	434	0	0	0	0	0	0	0	0	0	0	0	0	0	0	0	0	1	0	0	5	0	1	1	9	9	18	3	4	13	8	22	27	11	15	100	8	52	15	0	0	0	2	0	1	1	0	1	0
Otu001943	432	0	0	0	0	0	0	0	0	0	0	0	0	0	0	0	0	0	1	2	0	0	0	2	9	7	27	11	19	0	0	2	0	93	257	1	0	0	1	0	0	0	0	0	0	0	0	0	0
Otu001356	432	3	0	0	0	0	1	0	0	1	0	0	0	2	0	1	2	46	96	6	3	2	17	19	2	3	2	11	46	31	6	44	11	6	1	10	4	8	2	2	0	5	0	1	4	0	7	0	1
Otu000860	431	49	19	9	24	47	22	15	10	17	13	17	8	17	12	7	4	2	1	0	99	0	0	0	0	0	2	0	1	0	0	0	0	0	0	4	0	0	0	1	5	5	3	1	0	8	5	4	0
Otu001417	431	0	0	0	0	0	0	0	0	1	0	0	0	0	0	0	0	0	0	1	0	1	0	10	1	1	4	8	14	7	27	62	85	4	2	30	68	21	33	0	0	0	1	0	0	0	0	0	0
Otu000847	430	0	1	1	2	1	3	2	4	5	2	8	4	0	2	0	1	5	1	1	0	2	4	5	1	5	7	20	1	5	3	2	4	1	6	5	9	2	0	10	24	20	6	10	13	27	27	23	16
Otu002106	430	0	0	0	0	0	0	0	0	0	0	0	0	0	0	0	0	0	0	5	0	0	0	0	3	0	4	0	1	0	0	0	0	6	402	0	0	0	0	0	0	0	0	0	0	0	0	0	0
Otu001570	429	0	0	0	0	0	0	0	0	0	0	0	0	0	0	0	0	0	0	0	1	1	0	419	0	0	1	0	1	1	2	0	1	0	0	0	0	0	2	0	0	0	0	0	0	0	0	0	0
Otu001081	429	10	3	0	1	5	4	16	14	5	11	14	27	29	3	5	2	86	92	3	3	6	4	0	0	1	1	1	0	1	1	0	2	1	1	0	1	4	0	9	1	2	11	2	7	5	3	4	2
Otu000764	428	19	7	5	23	6	4	5	2	7	6	2	4	7	12	4	7	2	4	17	0	0	2	0	0	0	2	0	0	0	0	0	0	1	0	0	0	0	0	24	48	46	6	18	29	49	16	16	19
Otu000900	428	0	0	0	0	0	0	0	0	0	0	0	0	0	0	0	0	0	1	0	0	0	0	9	26	35	60	5	6	9	34	11	12	2	7	0	0	0	30	0	0	1	0	0	0	0	0	0	0
Otu001336	428	0	0	0	0	0	0	0	1	0	0	0	0	0	0	0	0	0	2	1	0	1	0	16	0	13	3	91	97	65	45	38	19	0	0	0	0	4	1	0	0	0	0	0	0	0	0	0	0
Otu001173	426	0	0	0	0	0	0	0	2	0	0	0	0	0	0	0	0	0	0	1	1	0	0	21	3	79	5	23	94	24	0	53	11	0	1	0	31	0	19	0	1	0	0	0	0	0	0	0	0
Otu000804	425	10	11	4	13	18	13	39	25	43	42	35	76	37	14	6	10	2	11	1	6	2	0	0	0	1	0	0	0	0	1	1	1	0	0	1	0	0	0	0	0	1	0	0	0	0	0	0	0
Otu000815	425	0	0	0	0	0	0	0	0	0	0	0	0	0	0	0	0	0	0	0	0	0	0	3	0	3	4	4	0	0	2	0	8	0	0	10	0	93	17	0	0	0	0	0	0	0	0	0	0
Otu001317	425	0	0	0	0	0	0	0	0	0	0	0	0	0	0	0	0	0	0	0	0	5	0	2	0	3	0	0	1	7	9	1	17	1	2	11	244	29	32	0	1	0	0	0	0	0	0	0	0
Otu001602	424	0	0	0	0	0	0	0	0	0	0	0	0	0	0	0	0	0	2	1	2	1	1	398	1	0	0	1	0	0	1	1	0	0	0	2	0	0	12	0	0	0	0	0	0	0	0	1	0
Otu001410	423	0	0	0	0	0	1	0	0	0	1	0	0	0	0	0	0	0	1	0	1	2	0	41	4	70	4	37	30	54	28	45	14	15	9	8	3	7	10	0	1	2	0	0	1	0	2	0	0
Otu001354	422	0	0	0	0	0	0	0	0	0	0	0	0	0	0	0	0	9	8	2	2	263	3	0	0	1	1	0	0	0	0	1	3	0	0	1	4	0	0	0	0	0	0	0	0	1	0	0	0
Otu001216	422	0	0	0	0	0	0	0	0	0	0	0	0	0	0	0	0	0	0	0	0	1	0	5	0	0	1	0	0	0	0	1	9	0	0	2	8	0	288	0	0	0	0	0	0	0	0	0	0
Otu001024	422	0	0	0	0	0	0	0	0	0	0	0	0	0	0	0	0	0	0	38	0	0	2	1	1	0	0	0	0	0	0	1	0	0	0	0	0	9	0	14	5	2	224	12	12	7	19	16	4
Otu001227	421	0	0	0	0	1	0	0	0	0	0	0	0	0	1	0	0	0	2	0	0	2	0	5	19	8	36	0	1	2	23	0	2	104	102	0	4	0	2	0	0	1	0	0	1	2	5	0	1
Otu001441	421	0	0	0	0	0	0	0	0	0	0	0	0	0	0	0	0	0	1	0	1	1	1	14	1	18	3	6	20	60	24	186	41	0	0	0	2	0	2	0	0	1	0	0	0	0	0	0	0
Otu000661	421	0	0	0	0	0	0	0	0	0	0	0	0	2	0	0	0	29	25	2	0	0	2	0	1	1	6	3	0	1	8	0	7	3	0	7	2	7	9	1	0	1	1	1	1	0	1	1	0
Otu001163	420	0	0	0	0	0	0	0	0	0	0	0	0	1	0	0	0	0	0	0	1	0	2	5	0	2	0	4	2	7	2	1	3	2	0	74	0	119	22	0	0	0	0	0	0	0	0	0	0
Otu000791	420	0	0	0	0	0	0	0	0	0	0	0	0	0	0	0	0	0	0	0	0	0	0	6	1	10	0	0	2	3	6	2	10	3	6	4	1	7	3	1	0	1	5	0	1	1	0	2	2
Otu001266	419	6	0	0	0	0	0	1	8	3	4	0	9	2	1	0	1	0	2	0	2	1	2	7	12	26	28	26	29	26	25	60	41	9	6	1	3	0	10	0	0	0	0	0	0	1	3	1	0
Otu001201	418	6	1	0	0	0	0	2	0	1	0	1	0	5	0	0	0	1	12	1	7	16	5	1	1	0	1	0	0	0	0	0	9	1	0	30	44	83	30	0	0	1	0	0	1	3	0	0	0
Otu000727	418	1	0	0	5	0	0	2	2	23	48	11	0	3	6	4	2	0	0	0	0	0	0	1	0	2	0	0	0	7	0	0	0	0	0	0	0	0	0	21	44	39	3	17	25	34	33	28	42
Otu001004	417	10	1	0	0	1	0	8	10	18	16	10	7	7	0	1	2	48	3	23	0	12	1	2	0	0	0	0	6	35	3	29	0	0	0	2	0	0	0	5	13	9	0	3	11	12	14	9	15
Otu000978	414	0	0	0	0	0	0	0	0	0	0	0	0	0	0	0	0	0	2	1	0	1	1	0	8	29	15	1	10	2	30	1	24	1	25	3	36	17	41	0	0	0	0	0	0	0	0	0	0
Otu001012	414	0	0	0	0	0	0	0	0	0	0	0	0	3	0	0	0	9	10	3	0	5	3	0	1	3	0	0	1	2	2	0	4	3	1	0	1	0	1	4	5	1	6	10	6	0	0	3	5
Otu001175	414	0	4	6	4	5	5	4	6	4	4	6	9	3	3	1	4	3	7	19	2	12	7	11	13	18	5	17	18	12	4	2	8	4	13	19	4	2	9	2	1	4	0	0	1	1	1	14	2
Otu001341	414	0	0	0	0	0	0	0	0	0	0	0	0	0	0	1	0	23	54	10	5	0	0	0	1	2	2	2	1	3	0	1	1	0	0	0	0	0	0	1	1	1	4	3	0	0	2	0	2
Otu001185	413	0	0	0	0	0	0	0	0	0	0	0	0	0	0	0	0	0	2	1	1	0	0	10	2	16	4	58	34	60	18	32	5	1	1	9	0	43	5	0	0	0	0	0	0	0	0	0	0
Otu000898	413	43	18	1	1	1	0	1	105	7	0	9	157	33	0	2	1	0	17	3	5	0	0	0	0	1	0	0	0	0	0	0	5	1	0	1	0	0	0	0	0	0	0	0	0	0	0	0	0
Otu001397	413	5	0	0	0	0	0	0	4	1	3	0	2	4	0	1	0	5	1	0	1	1	0	15	1	72	2	18	28	60	15	20	83	2	3	0	13	0	14	0	0	1	0	0	0	3	0	0	0
Otu000881	412	1	0	0	0	0	0	0	1	1	0	1	6	4	0	0	0	0	2	0	5	3	0	2	2	33	6	1	4	7	4	4	29	8	9	0	9	1	2	25	35	18	24	15	19	15	23	20	17
Otu000786	410	0	0	0	0	0	0	0	0	0	0	0	0	0	0	0	0	0	0	0	0	0	0	0	24	0	10	0	0	0	5	0	0	5	22	0	0	0	0	0	0	0	0	0	0	0	0	0	0
Otu000931	410	19	3	3	10	28	9	41	20	35	14	13	27	32	10	4	7	14	28	1	9	4	18	3	0	0	0	2	1	1	2	1	1	2	0	8	0	6	2	3	1	6	1	1	2	2	4	1	2
Otu000843	409	0	0	0	0	0	0	0	0	0	0	0	0	0	0	0	0	0	1	0	0	0	0	0	7	10	41	0	0	0	2	0	0	5	38	0	0	0	1	0	0	0	0	0	0	1	0	0	0
Otu001038	409	4	1	0	6	0	5	0	3	2	6	28	0	1	1	6	0	4	2	5	8	10	13	11	3	43	0	0	64	2	2	17	6	3	2	13	1	19	3	4	1	10	3	5	4	0	7	13	8
Otu001392	409	0	0	0	0	0	0	0	0	0	0	0	0	0	0	0	1	0	3	3	0	1	4	24	1	134	7	2	1	4	6	11	12	2	7	43	4	37	13	2	0	2	0	1	0	2	0	0	0
Otu001585	409	0	0	0	0	0	0	0	0	0	0	0	0	0	0	0	0	31	253	1	4	1	62	0	0	0	1	0	0	0	1	3	0	6	0	0	0	2	0	0	0	0	0	0	0	0	0	0	2
Otu001251	408	0	0	0	0	0	0	1	1	1	3	1	1	6	0	3	0	79	6	8	7	23	12	0	0	0	0	0	0	0	0	0	0	0	0	38	1	11	0	0	0	0	7	0	1	0	1	2	1
Otu001617	408	0	1	6	7	1	1	0	0	1	0	0	0	1	0	0	1	0	2	292	2	1	58	0	0	0	5	0	2	0	2	1	0	0	19	0	0	1	0	0	0	0	0	0	0	0	0	0	1
Otu001618	407	0	0	0	0	0	0	0	0	0	0	0	0	0	0	0	0	0	1	0	0	0	0	395	0	0	1	1	0	0	0	1	0	0	0	0	0	0	8	0	0	0	0	0	0	0	0	0	0
Otu000911	407	12	8	2	4	10	5	9	5	11	17	2	10	15	17	4	7	0	0	3	0	0	4	13	0	0	1	1	0	35	2	21	0	0	0	0	6	29	2	4	7	32	1	4	2	15	20	3	27
Otu001289	407	5	1	0	2	0	1	5	9	1	7	4	17	8	0	0	0	1	0	22	1	0	2	5	6	22	6	4	4	46	8	20	108	0	1	8	5	42	0	0	0	1	0	0	0	0	1	0	0
Otu001196	404	0	0	0	0	0	0	0	0	0	0	0	0	0	0	0	0	0	0	0	1	0	0	15	0	65	1	14	8	9	1	5	30	1	0	65	27	50	25	0	0	0	0	0	0	0	0	0	0
Otu001347	403	0	2	0	0	0	0	2	0	0	1	0	0	0	0	0	1	2	1	2	3	3	0	16	0	6	2	47	64	69	8	32	21	0	0	61	9	10	0	1	0	3	0	0	1	0	1	0	3
Otu001506	403	0	0	0	0	0	0	0	1	0	0	0	0	1	0	0	0	0	0	0	6	0	0	7	1	4	3	29	1	5	0	3	4	9	3	262	9	25	6	0	0	0	0	1	0	1	0	2	0
Otu001207	403	0	0	0	0	0	0	0	0	0	0	0	0	0	0	0	0	0	0	1	1	0	2	2	0	1	23	0	0	22	16	4	11	3	9	100	11	48	36	0	0	0	1	0	0	0	1	0	0
Otu001308	402	0	0	0	0	0	0	0	0	0	0	0	0	0	1	0	0	0	1	0	4	2	0	1	13	4	18	4	4	11	10	6	21	18	11	154	10	14	7	1	1	1	0	0	0	0	1	0	0
Otu001510	402	0	0	0	0	0	0	0	0	0	0	0	0	0	0	0	0	1	0	0	5	0	0	50	0	4	4	9	0	1	3	0	18	1	0	247	4	21	6	0	0	0	1	0	1	0	0	0	0
Otu001066	402	0	0	0	1	0	0	0	0	0	0	0	0	0	1	0	0	0	1	0	1	0	0	18	4	18	14	32	23	31	12	29	19	31	21	0	17	1	0	0	0	1	0	0	2	1	0	0	0
Otu000852	401	25	5	14	40	9	8	11	9	14	53	50	36	33	39	6	35	2	0	2	0	0	0	0	0	0	0	1	0	0	0	0	0	0	0	2	0	0	0	0	0	4	0	0	0	0	0	0	0
Otu001246	399	0	0	0	0	0	0	0	0	0	0	0	0	0	0	0	0	0	2	1	2	3	2	21	11	20	22	17	48	43	20	10	11	19	27	2	15	17	7	0	0	0	0	0	0	1	1	0	0
Otu001045	399	0	0	0	0	0	0	0	0	0	0	0	0	0	0	0	0	0	0	0	0	0	0	1	3	3	1	0	1	0	0	0	2	1	3	0	1	1	0	28	3	0	36	5	0	1	2	6	2
Otu001744	399	0	0	0	0	0	0	0	0	0	0	0	0	0	0	0	0	0	0	0	0	5	0	0	0	0	1	0	0	0	0	0	6	0	0	1	278	4	2	0	0	0	0	0	0	0	0	1	0
Otu000792	398	0	0	0	0	0	0	0	0	0	0	0	0	0	0	0	0	0	0	0	0	0	0	0	0	0	0	0	0	0	0	0	0	0	0	0	0	0	0	0	0	0	0	0	0	0	0	0	0
Otu001676	398	0	0	0	0	0	0	0	0	0	0	0	0	0	0	0	0	0	1	0	1	1	2	376	0	0	1	0	0	3	0	1	1	0	0	0	0	0	11	0	0	0	0	0	0	0	0	0	0
Otu000878	397	19	12	2	0	2	11	37	17	49	44	37	19	11	25	1	2	0	0	4	2	0	0	2	1	0	1	0	3	23	0	48	0	0	0	0	0	0	0	1	0	2	0	0	1	1	1	0	6
Otu001309	397	3	2	1	1	5	5	34	7	12	4	8	0	7	1	0	0	0	167	2	6	86	14	2	0	4	1	0	2	1	1	0	2	5	0	0	4	1	0	0	0	0	0	2	0	0	1	0	0
Otu000835	396	0	0	0	0	0	0	0	0	0	0	0	0	0	0	0	0	0	1	1	0	0	0	1	3	0	4	1	1	0	3	0	1	27	55	4	0	0	0	0	0	0	0	0	0	0	0	0	0
Otu000982	396	9	2	1	0	1	1	1	9	2	7	12	4	9	3	1	2	0	1	0	2	0	2	12	2	8	24	1	4	23	13	16	18	20	4	0	10	2	0	17	13	35	1	3	10	24	21	10	5
Otu001537	396	0	0	0	0	0	0	0	0	0	0	0	0	0	0	0	0	0	0	0	0	4	0	1	4	4	0	0	0	0	0	1	11	0	2	11	182	2	133	0	0	0	0	0	0	0	0	0	0
Otu001364	394	0	0	0	0	0	0	0	0	0	0	0	0	0	0	0	0	0	0	0	0	0	0	0	9	26	37	20	32	0	3	3	8	14	12	26	13	22	9	4	1	7	11	1	6	5	3	3	3
Otu001325	394	0	0	0	0	0	0	0	0	0	0	0	0	0	0	0	0	0	1	4	3	0	1	9	1	1	1	17	33	38	0	17	25	2	0	51	41	68	11	0	0	0	0	0	0	0	0	0	0
Otu000761	393	1	0	0	1	0	0	0	3	1	4	0	0	0	0	0	0	0	0	0	0	0	1	0	4	16	8	2	14	12	4	5	6	7	12	0	4	1	0	1	0	1	0	0	1	0	0	0	0
Otu001178	393	1	0	0	1	1	2	0	1	1	1	1	2	2	0	0	0	4	10	0	2	1	4	5	6	19	17	1	4	13	13	10	7	15	4	24	21	66	15	3	1	1	1	1	1	4	3	2	5
Otu001000	392	3	0	1	2	0	0	1	4	4	8	9	1	6	4	1	1	1	3	1	0	0	0	5	6	38	16	7	2	3	4	0	19	32	18	3	9	5	0	9	8	8	5	9	4	9	11	10	5
Otu001039	391	0	0	0	0	0	0	0	0	0	0	0	0	0	0	0	0	0	1	1	1	0	1	11	25	34	59	0	0	2	16	0	8	17	4	7	1	9	30	0	0	0	0	0	0	0	0	0	2
Otu000812	390	0	0	0	0	0	0	0	0	0	0	0	0	0	0	0	0	0	0	0	0	0	0	0	4	0	0	0	0	0	3	0	0	0	25	0	1	0	0	0	0	0	0	0	0	0	0	0	0
Otu001335	390	1	0	1	1	0	2	1	3	4	1	0	3	3	2	0	1	0	1	2	1	0	0	5	0	12	2	32	73	50	39	73	18	4	12	0	0	0	0	1	5	3	3	2	5	2	5	2	2
Otu001141	389	0	0	0	0	0	1	0	0	0	1	0	0	0	0	0	0	0	0	43	1	0	8	0	0	0	0	0	0	2	0	0	9	0	4	5	93	9	9	1	11	11	4	7	2	2	37	5	10
Otu000859	388	0	0	0	0	0	0	0	0	0	0	0	0	0	0	0	0	0	0	0	0	0	1	3	0	6	12	2	1	1	3	0	1	8	14	0	0	14	12	0	0	0	0	0	0	0	0	0	0
Otu001188	388	0	0	0	0	0	0	0	0	0	0	0	1	0	0	0	0	0	3	0	1	0	0	6	6	10	15	4	49	35	20	50	21	23	4	0	31	0	0	0	0	0	0	0	0	0	0	0	0
Otu001375	387	0	0	0	1	0	0	1	1	0	1	4	0	0	2	1	0	21	22	0	5	21	14	1	2	0	0	1	0	1	0	1	0	0	0	73	0	5	5	0	0	0	0	0	1	0	0	1	1
Otu001577	386	0	0	0	0	0	0	0	0	0	0	0	0	0	0	0	0	0	0	3	0	1	1	25	0	1	1	1	44	51	4	138	13	0	1	16	42	18	0	0	0	0	0	0	0	0	0	0	0
Otu001332	386	0	0	0	0	0	0	0	0	0	0	0	0	0	0	0	0	11	1	0	0	0	1	1	0	0	0	0	0	0	0	0	0	1	2	13	0	22	296	1	0	0	2	0	0	0	0	0	0
Otu001636	386	0	0	0	0	0	0	0	0	1	1	5	1	0	0	0	0	0	1	1	0	1	0	52	0	94	1	0	2	162	6	52	1	0	0	0	0	0	0	0	0	1	0	1	0	0	0	0	0
Otu000875	385	13	12	15	16	20	14	9	16	13	15	17	16	24	19	11	16	4	0	1	5	0	1	5	0	5	4	1	1	9	0	1	3	0	2	0	1	0	1	10	10	12	6	9	9	17	9	2	4
Otu000927	385	0	0	0	0	0	0	0	0	0	0	0	0	0	0	0	0	0	0	0	0	2	0	1	9	24	10	4	9	4	31	8	21	0	3	5	117	6	34	1	0	0	0	0	0	0	0	1	0
Otu001306	385	1	0	0	0	0	0	1	1	0	0	0	1	5	1	0	1	15	27	109	62	0	43	1	2	1	2	1	1	2	3	0	1	0	5	2	0	1	0	6	7	8	6	4	4	7	7	2	7
Otu001314	385	0	0	0	0	0	0	0	0	0	0	0	0	0	0	0	0	1	1	0	1	2	1	19	3	9	22	6	15	16	6	13	5	3	8	78	11	53	12	0	0	0	0	0	0	0	0	0	0
Otu001136	385	42	10	2	4	5	1	12	16	17	21	10	6	18	8	6	4	1	0	1	1	0	0	13	1	14	4	12	9	53	2	15	32	0	2	0	0	0	0	3	1	11	1	0	1	8	8	2	6
Otu001431	384	0	0	0	0	0	0	0	0	0	0	0	0	0	0	0	0	0	0	0	0	0	1	50	1	22	1	85	59	42	14	39	1	1	0	1	0	28	2	0	0	0	0	0	0	0	0	0	0
Otu001483	384	0	0	0	0	0	0	0	0	1	0	0	0	0	0	0	0	52	60	3	5	18	146	4	0	0	3	0	0	0	0	1	0	3	0	2	0	5	0	1	0	0	0	0	0	0	0	1	0
Otu000862	384	8	5	5	17	16	8	7	5	25	29	30	8	16	12	11	6	8	0	5	0	0	0	12	1	3	0	2	1	1	0	2	0	0	0	0	0	0	0	12	19	29	2	6	12	13	17	10	17
Otu001121	384	10	7	6	17	24	10	16	4	2	6	0	6	2	7	5	8	0	3	0	11	6	10	3	4	0	3	1	4	3	1	31	11	0	0	0	1	0	12	2	12	17	12	7	6	7	7	9	13
Otu001210	384	16	6	3	1	9	4	22	15	4	2	8	10	26	2	4	6	7	38	1	15	92	74	0	0	1	3	0	2	0	1	0	0	0	0	0	6	2	0	0	0	0	0	0	0	0	0	0	0
Otu000907	383	15	11	4	4	22	18	47	27	21	25	22	34	56	20	20	15	2	0	1	0	1	0	0	0	0	0	0	0	0	0	1	2	0	2	0	0	0	0	0	1	0	0	0	0	0	2	0	1
Otu000945	382	0	0	0	0	0	0	0	0	0	0	0	0	1	0	0	0	0	0	0	0	0	0	5	2	10	16	5	0	0	0	7	3	0	0	5	2	2	55	0	0	1	0	0	0	0	0	0	0
Otu000966	381	0	0	0	0	0	0	0	0	0	0	0	0	0	0	0	0	0	1	1	0	0	0	3	11	7	38	1	2	0	19	3	4	42	13	0	0	3	3	0	0	0	0	0	0	0	1	1	0
Otu000899	380	80	38	1	0	1	0	0	63	63	24	32	32	13	3	3	5	0	0	0	0	0	0	0	0	0	0	0	0	2	0	0	0	0	0	0	0	0	0	1	0	0	1	0	5	5	1	1	1
Otu000913	380	1	0	0	0	2	0	0	0	1	2	1	0	2	0	0	0	0	1	1	0	0	1	11	13	11	41	5	5	13	7	3	20	6	4	0	1	0	1	1	0	1	0	0	0	3	4	1	3
Otu001016	380	0	0	0	0	0	0	0	1	1	0	1	0	0	0	0	0	0	2	2	2	1	2	18	13	14	14	7	4	9	12	8	9	29	0	35	5	20	6	1	0	0	0	0	0	0	0	0	0
Otu001438	379	16	1	1	9	1	7	1	0	0	0	1	22	5	4	4	1	14	21	2	15	199	39	2	0	1	0	0	0	1	1	0	2	0	0	1	6	2	0	0	0	0	0	0	0	0	0	0	0
Otu001416	379	1	0	0	0	0	0	0	0	0	0	0	0	0	0	0	0	0	2	0	0	0	1	15	30	6	99	3	6	27	30	15	21	23	40	0	0	0	1	0	0	0	0	0	0	0	0	0	1
Otu001487	379	0	0	0	0	0	0	0	0	0	0	0	0	0	0	0	0	0	1	0	0	0	1	1	16	20	8	40	40	2	0	1	3	38	36	13	23	17	20	1	2	0	5	3	4	3	4	1	6
Otu001571	378	0	0	0	0	0	0	0	0	0	1	0	1	2	0	0	0	13	8	6	44	235	5	1	0	1	0	0	1	0	1	2	4	0	0	4	17	5	0	0	0	0	0	0	0	0	0	0	0
Otu001290	378	0	0	0	0	0	0	0	0	0	0	0	0	0	0	0	0	0	0	1	0	2	0	1	281	1	2	1	0	1	0	1	0	1	0	0	0	3	7	0	32	3	0	0	0	2	3	19	1
Otu001877	377	0	0	0	0	0	0	0	0	0	0	0	0	0	0	0	0	0	1	1	0	1	0	0	96	21	5	4	2	0	64	9	44	0	37	1	54	3	33	0	0	0	0	0	0	0	0	0	0
Otu001212	377	0	0	0	0	0	0	0	0	0	0	0	0	0	0	0	0	0	2	2	0	2	0	13	1	40	3	18	39	38	59	39	24	4	0	1	10	0	0	0	0	0	0	0	0	0	0	0	0
Otu001273	377	10	8	2	1	8	1	8	12	2	1	4	10	31	2	6	2	22	82	5	11	27	47	1	0	0	0	0	3	1	0	1	2	3	0	15	10	7	1	1	3	1	1	0	0	2	0	0	1
Otu001115	376	0	0	0	0	0	0	0	0	0	0	0	0	0	0	0	0	0	1	0	0	3	1	10	3	9	0	80	23	6	25	26	52	0	0	2	10	10	7	0	0	0	0	0	0	0	0	0	0
Otu001453	376	0	0	0	0	0	0	0	0	0	0	0	0	0	0	0	0	4	2	5	7	4	0	2	0	0	0	1	0	3	0	0	24	1	1	164	30	86	16	0	0	0	0	0	0	0	0	0	0
Otu001380	376	0	0	0	0	0	0	0	0	0	0	0	3	0	0	0	1	0	1	0	3	0	0	1	2	1	1	12	44	48	89	78	30	0	0	0	0	0	0	0	0	0	0	0	0	0	0	0	0
Otu001197	375	6	0	0	1	0	0	0	17	1	3	1	9	4	0	0	0	0	2	0	2	0	0	1	1	37	2	8	17	18	2	14	26	2	0	0	3	0	0	19	7	4	3	6	1	5	7	2	1
Otu001463	375	0	0	0	0	0	0	0	0	0	0	0	0	0	2	0	0	0	0	0	0	0	0	0	0	0	0	0	0	0	0	0	0	0	0	0	0	0	0	0	0	0	0	1	2	1	0	2	0
Otu000848	374	0	0	0	0	0	0	0	0	0	0	0	0	0	0	0	0	0	0	0	0	0	2	0	0	19	0	1	0	2	0	9	6	0	1	13	0	20	15	0	0	0	0	0	0	0	0	0	0
Otu000888	374	19	21	3	21	5	1	8	24	52	46	23	19	23	4	2	5	1	0	0	11	0	0	0	0	0	0	0	0	1	0	0	0	0	0	0	0	0	0	3	9	7	3	7	14	10	10	8	12
Otu001285	373	0	0	0	0	0	0	0	0	0	0	0	0	0	0	0	0	1	4	3	3	2	2	0	2	3	1	6	10	6	2	4	28	1	3	35	133	32	21	0	0	0	2	0	0	1	0	1	0
Otu001556	373	2	0	0	1	0	1	1	2	0	2	0	0	0	0	0	0	0	0	2	3	0	5	9	0	16	3	10	9	17	9	9	23	3	5	35	2	172	8	1	0	1	0	0	0	0	0	0	0
Otu001262	373	0	0	0	0	0	0	0	0	0	0	0	0	0	0	0	0	0	2	2	0	0	0	16	6	29	7	18	20	22	28	50	28	3	2	12	3	4	4	0	0	0	0	1	0	1	0	0	0
Otu000872	373	0	0	0	0	0	0	1	1	0	1	6	2	0	0	10	1	4	0	3	0	3	2	10	0	4	0	0	2	17	0	2	3	0	1	32	3	109	5	0	0	1	0	0	0	0	0	0	0
Otu001315	371	0	0	0	0	0	0	0	0	0	0	0	0	0	0	0	0	9	0	0	0	0	0	0	0	0	0	0	0	0	0	0	0	0	0	0	0	0	0	0	0	0	0	0	1	0	0	4	1
Otu001601	370	0	0	0	0	0	0	0	0	0	0	0	0	0	0	0	0	0	1	0	1	1	0	2	21	42	13	16	10	1	8	5	26	0	5	13	116	2	73	0	0	0	0	0	0	0	0	0	0
Otu001396	369	1	1	1	0	0	0	0	9	0	2	0	1	2	0	0	0	0	2	0	1	0	3	174	4	3	19	1	1	2	8	1	8	7	11	8	5	16	10	4	2	13	3	1	1	1	1	6	1
Otu001920	368	0	0	0	0	0	0	0	0	0	0	0	0	0	0	0	0	0	0	0	0	1	0	0	3	1	3	17	2	1	75	0	260	0	0	1	2	0	0	0	0	0	0	0	0	0	0	0	0
Otu000921	368	11	1	1	0	1	1	13	4	14	18	37	163	22	9	6	1	1	0	0	0	2	0	0	0	0	0	0	0	0	0	6	0	0	0	0	0	0	0	2	6	15	4	4	6	4	3	4	6
Otu001329	367	1	0	0	0	0	0	0	0	0	0	0	0	0	0	0	0	0	0	0	1	2	1	39	5	18	7	58	30	25	18	30	15	1	1	9	6	7	9	0	0	1	0	0	0	0	0	1	0
Otu001372	367	0	0	0	0	0	0	0	0	1	3	0	1	1	1	0	0	0	0	0	0	0	0	25	1	51	3	34	47	60	38	39	3	2	1	0	1	0	3	2	0	3	0	0	1	0	0	1	1
Otu001068	367	0	0	0	0	0	0	0	0	0	0	0	0	0	0	0	0	0	1	0	1	0	0	1	5	5	8	7	2	2	34	6	15	23	24	30	1	4	34	0	0	1	0	0	0	0	0	0	0
Otu001628	367	0	0	0	0	0	0	0	0	0	0	0	0	0	0	0	0	0	0	0	1	271	0	6	0	1	0	3	5	0	2	2	6	0	0	39	4	2	1	0	0	0	0	0	0	0	0	0	0
Otu000986	366	0	0	0	0	0	0	0	0	0	0	0	0	0	0	0	0	0	0	0	0	0	0	0	0	0	0	0	0	0	0	0	0	0	0	0	0	0	0	0	0	0	0	0	0	0	0	0	0
Otu001274	366	0	1	0	2	1	0	4	12	8	6	0	0	5	0	1	0	0	0	0	1	2	0	11	4	46	4	5	8	55	14	31	27	3	0	13	6	7	5	8	4	8	0	1	11	12	1	1	9
Otu001379	365	0	0	0	0	0	0	0	0	0	0	0	0	0	0	0	0	1	0	0	1	0	0	1	0	2	0	0	0	0	0	0	2	0	1	76	38	25	115	0	0	0	0	0	0	0	0	0	0
Otu001194	364	0	0	0	0	0	0	0	0	0	0	0	0	0	0	0	0	0	3	0	3	1	0	6	1	2	12	40	60	43	54	35	4	0	0	0	0	1	12	0	0	0	0	0	0	0	0	0	0
Otu001705	364	1	0	0	0	0	0	0	0	0	0	0	1	0	1	0	0	0	1	1	2	1	0	18	3	12	10	5	17	67	13	177	13	1	7	0	0	0	3	0	0	0	0	0	0	0	0	0	1
Otu001214	363	0	0	0	0	1	0	0	0	0	0	0	0	0	0	0	0	0	0	0	2	0	1	0	3	9	2	1	6	11	4	1	4	1	1	113	1	54	15	0	0	0	0	0	0	0	0	0	0
Otu001623	363	0	0	0	0	0	0	0	0	0	0	0	0	1	0	0	0	11	89	0	2	222	18	1	0	0	0	0	0	2	0	0	1	0	0	0	6	0	0	0	0	0	0	0	0	0	0	0	0
Otu001176	362	0	0	0	0	0	0	0	0	0	0	0	0	0	0	0	0	0	0	2	0	0	4	4	0	6	1	4	1	2	2	1	1	0	1	3	7	117	26	0	0	0	0	0	0	0	0	0	0
Otu001648	362	0	0	0	0	0	0	0	0	0	0	0	0	1	0	0	0	50	39	145	1	31	10	2	0	0	0	1	0	2	0	0	4	1	3	21	14	11	0	0	0	0	0	0	0	0	0	0	0
Otu001534	361	0	0	0	0	0	0	1	0	0	0	0	0	0	0	0	0	0	0	0	5	1	1	0	0	1	1	0	0	1	4	1	2	0	1	273	9	6	5	0	0	0	0	0	0	0	0	0	0
Otu001605	360	0	0	0	0	0	0	0	0	0	0	0	0	0	0	0	0	0	1	0	0	0	0	0	28	35	9	7	54	1	4	4	4	25	15	51	23	21	18	0	1	0	1	2	0	3	6	0	5
Otu001544	360	0	0	0	0	0	1	0	0	0	0	0	0	0	0	0	0	0	1	1	0	0	1	6	49	15	68	0	9	12	31	38	9	15	52	1	0	0	0	1	0	0	0	0	0	0	0	0	0
Otu001233	359	11	3	2	2	0	1	4	10	2	2	5	9	7	3	0	0	0	1	1	0	0	0	36	0	6	2	4	18	94	7	38	7	0	6	0	0	0	1	11	3	25	1	1	3	10	8	6	3
Otu001381	356	0	0	0	0	0	0	0	1	0	0	0	0	0	0	0	0	0	0	0	0	1	0	40	0	28	1	60	80	24	11	41	15	0	0	0	14	0	1	0	0	0	0	0	0	0	0	0	1
Otu001629	356	0	0	0	0	0	0	0	0	0	0	0	0	0	0	0	0	0	0	0	2	0	3	6	1	2	13	0	0	0	0	0	2	5	10	76	10	42	117	0	0	0	0	0	0	0	0	0	0
Otu001378	355	0	1	0	0	0	0	0	0	0	0	0	0	0	0	0	0	0	3	1	0	0	0	3	7	3	20	0	0	0	0	0	2	17	74	11	9	2	84	1	0	0	0	0	0	0	0	0	0
Otu001348	355	0	0	0	0	0	0	0	0	0	0	0	0	0	0	0	0	1	0	0	0	0	2	14	4	15	0	22	25	8	8	17	29	8	12	69	9	16	5	1	0	0	1	0	2	0	1	0	0
Otu001128	355	2	1	0	3	0	1	3	4	2	1	0	1	5	3	0	1	0	0	0	3	0	0	27	12	20	19	19	21	23	21	2	31	6	0	0	1	0	1	1	1	1	1	1	1	0	0	0	1
Otu001293	354	3	0	0	0	0	0	0	29	10	3	15	6	2	0	0	2	21	26	11	6	13	1	1	0	0	2	1	1	18	0	10	9	0	0	27	0	13	2	2	0	2	4	4	0	1	0	0	3
Otu001782	354	0	0	0	0	0	0	0	0	0	0	0	0	0	0	0	0	0	0	0	0	2	2	0	0	0	7	0	2	0	0	8	12	0	2	73	61	141	15	0	0	0	0	0	0	0	0	0	0
Otu001876	354	0	0	0	0	0	0	0	0	0	0	0	0	0	0	0	0	0	0	2	1	0	0	0	41	53	23	4	9	0	83	19	39	1	6	1	43	13	13	0	0	0	0	0	0	0	0	0	0
Otu001526	354	0	0	0	0	0	0	0	0	0	0	0	0	0	0	0	0	0	0	0	0	1	0	0	0	0	0	0	0	0	0	0	0	0	0	0	77	0	0	1	0	0	1	0	1	0	1	0	0
Otu001143	353	0	0	0	0	0	0	0	0	0	0	0	0	0	0	0	0	0	0	0	0	0	1	2	0	0	0	1	0	0	0	0	7	0	0	58	0	38	23	0	0	0	0	0	0	0	0	0	0
Otu001836	353	0	0	0	0	0	0	0	0	0	0	0	0	0	0	0	0	0	1	0	1	0	0	336	0	1	0	0	1	2	1	2	0	0	0	0	0	0	8	0	0	0	0	0	0	0	0	0	0
Otu001193	353	0	0	0	0	0	0	0	0	0	0	0	0	0	0	0	0	0	0	0	1	0	1	20	1	6	7	1	9	9	32	26	19	4	1	17	36	18	34	0	0	0	0	0	0	0	0	0	0
Otu001146	352	1	0	0	0	0	0	0	0	0	0	0	0	0	0	0	0	0	2	0	0	0	2	3	1	5	0	0	0	0	0	1	1	0	0	1	17	82	63	0	0	0	0	0	0	1	0	0	0
Otu001172	352	0	0	0	0	0	1	0	0	0	0	0	0	1	0	0	0	0	1	0	0	0	0	4	10	2	35	5	1	5	37	2	3	14	13	1	18	5	24	0	0	0	0	0	0	0	1	0	0
Otu001745	352	0	0	0	0	0	0	0	0	0	0	0	0	0	0	0	0	0	0	1	0	0	1	7	1	5	1	12	67	54	2	185	12	0	0	1	0	0	0	0	0	0	0	0	0	0	0	0	0
Otu001135	352	6	1	0	4	3	3	5	5	4	8	2	5	7	4	1	1	0	0	3	0	1	1	1	4	5	18	5	4	8	8	1	2	23	5	2	21	18	9	6	4	11	0	0	3	7	11	1	5
Otu001504	350	0	0	0	0	0	0	0	0	0	0	0	0	0	0	0	0	1	0	0	0	29	8	0	0	0	0	0	0	0	0	0	0	0	0	0	1	0	0	4	1	0	0	0	0	0	0	0	1
Otu001530	349	0	0	0	0	0	0	1	1	0	0	0	1	3	0	0	0	76	105	21	6	3	19	0	1	3	0	0	0	0	0	0	0	4	0	0	1	1	0	3	3	2	4	2	0	1	2	0	1
Otu001037	349	0	0	2	3	2	1	8	5	1	2	1	12	13	2	3	0	1	9	0	5	24	59	0	0	0	0	0	1	0	0	1	3	0	0	0	0	0	0	26	17	5	44	27	17	12	14	6	16
Otu001529	349	0	0	0	0	0	0	0	0	0	0	0	0	0	0	0	0	0	1	1	1	0	1	18	2	34	2	70	52	56	30	26	6	0	5	0	0	0	2	0	0	0	0	0	0	0	0	0	0
Otu001236	349	17	1	2	4	2	0	7	4	8	2	6	2	5	3	2	1	6	14	10	7	7	13	3	2	0	1	1	5	11	0	20	0	0	1	8	2	0	1	2	3	6	4	4	3	5	5	6	2
Otu001007	348	18	5	1	0	0	3	24	89	15	4	2	47	33	0	4	2	5	0	3	3	0	0	3	0	0	0	0	2	2	0	1	2	0	0	9	4	12	0	6	2	1	6	0	2	1	5	3	5
Otu001120	348	0	0	0	0	0	1	0	0	2	0	0	0	0	0	0	0	0	0	0	1	1	0	12	6	18	16	17	6	11	7	10	22	24	18	3	14	4	1	4	0	1	0	0	0	0	0	1	0
Otu001084	347	0	0	0	0	0	0	0	0	0	0	0	0	0	0	0	0	0	2	0	1	0	0	11	5	24	15	6	9	33	23	70	12	0	6	0	0	0	1	0	0	1	1	0	0	2	0	0	0
Otu001139	346	0	0	0	0	0	0	0	0	0	0	0	0	0	0	0	0	0	1	0	0	0	0	2	18	3	31	2	0	0	14	1	3	16	26	0	6	5	32	0	0	0	0	0	0	0	1	0	0
Otu001580	346	0	0	0	0	0	0	0	0	0	0	0	0	0	0	0	0	0	1	1	0	1	2	7	1	1	0	6	11	21	5	69	95	0	0	22	25	18	22	0	0	0	0	0	0	0	0	0	0
Otu001445	346	0	0	0	0	1	0	0	0	0	0	0	0	0	0	0	0	0	0	1	3	1	0	16	3	5	10	7	41	26	18	65	32	13	17	5	13	12	2	0	0	0	0	0	0	0	2	0	0
Otu001522	346	0	0	0	0	0	0	0	0	0	0	0	0	0	0	0	0	0	0	0	0	0	0	0	0	1	4	0	0	2	18	3	5	5	12	35	0	7	3	1	1	0	1	1	0	1	0	2	1
Otu001032	345	0	0	0	0	0	0	0	0	0	1	0	0	0	0	0	0	0	1	0	1	3	0	3	3	20	23	7	2	8	34	8	53	17	3	5	1	0	2	1	0	0	0	0	0	1	0	0	2
Otu001067	345	0	0	0	0	0	0	0	0	0	0	0	0	0	0	0	0	1	1	0	0	10	2	8	3	9	28	6	1	11	9	1	11	7	0	15	29	2	27	0	0	0	0	0	0	0	0	0	0
Otu001220	345	0	0	0	0	0	0	0	0	0	0	0	0	0	0	0	0	0	0	0	1	0	0	1	0	0	3	0	0	0	1	0	0	1	1	16	0	0	108	0	0	0	0	0	0	1	0	0	2
Otu001134	344	0	0	0	0	0	0	0	0	0	0	0	0	0	0	0	0	0	1	1	0	0	0	4	3	7	13	0	0	0	6	4	9	18	13	5	13	2	40	0	0	0	0	0	0	0	0	0	0
Otu001015	343	13	13	4	17	18	16	19	34	20	37	30	27	24	14	7	16	2	1	0	8	0	0	0	1	2	0	0	3	1	1	2	0	1	0	1	0	0	0	0	1	1	0	0	0	2	3	1	2
Otu001799	343	1	0	0	0	0	0	0	0	0	0	0	0	0	0	0	0	0	0	0	2	0	0	330	0	1	0	1	0	0	2	0	0	0	0	0	0	0	6	0	0	0	0	0	0	0	0	0	0
Otu001258	343	0	0	0	0	0	0	0	0	0	0	0	0	0	0	0	0	0	0	0	0	0	0	1	0	2	0	1	0	0	0	0	0	0	0	21	6	22	146	0	0	0	0	0	0	0	0	0	0
Otu001480	343	0	0	0	0	0	0	0	0	0	0	0	0	0	0	0	0	0	0	1	0	1	0	0	0	0	0	0	0	0	0	0	0	0	0	0	0	0	0	0	0	0	0	0	1	0	1	0	0
Otu001202	342	0	0	0	0	0	0	0	0	0	0	0	0	2	0	0	0	0	1	0	0	1	0	2	5	4	24	6	14	9	9	54	26	4	1	2	18	6	17	0	0	0	0	0	0	0	0	0	0
Otu001305	342	0	0	0	0	0	0	0	0	0	0	0	0	0	0	0	0	0	4	0	0	0	0	2	29	10	33	5	5	2	16	5	8	37	50	0	8	9	5	0	0	0	0	0	0	1	1	0	0
Otu001109	341	13	14	7	14	14	11	21	26	15	10	19	19	22	15	7	2	9	18	1	29	0	26	0	1	0	1	1	0	0	1	1	3	0	0	1	3	2	0	0	0	1	0	0	1	1	5	0	0
Otu000994	341	7	28	4	35	21	11	12	27	80	45	25	8	15	8	3	7	3	0	1	0	0	0	0	0	0	0	0	0	0	0	1	0	0	0	0	0	0	0	0	0	0	0	0	0	0	0	0	0
Otu001840	341	0	0	0	0	0	0	0	0	0	0	0	0	0	0	0	0	0	0	1	2	1	0	0	0	0	14	0	0	0	0	4	9	11	9	154	36	61	14	0	0	1	0	0	0	0	1	0	0
Otu000976	340	14	4	1	9	1	8	20	16	12	32	21	31	12	7	1	1	0	1	6	4	1	0	8	0	1	0	1	1	14	3	9	0	3	0	0	1	0	0	7	3	24	5	2	4	15	13	6	5
Otu000947	340	0	0	0	0	0	0	0	0	0	0	0	0	0	0	0	0	0	0	0	0	0	0	0	4	0	2	57	1	0	3	1	6	0	3	12	1	2	45	0	0	0	1	0	1	1	0	0	2
Otu001824	340	0	0	0	0	0	0	0	0	0	0	0	0	0	0	0	0	4	0	1	4	0	0	0	0	0	10	0	0	3	4	2	5	2	1	173	7	86	20	0	0	0	0	0	0	0	0	0	0
Otu001257	339	0	0	0	0	0	0	0	0	0	0	0	0	0	0	0	0	0	2	0	0	2	0	12	1	40	5	30	46	26	26	13	2	8	2	3	6	6	7	3	0	3	0	0	1	0	1	0	0
Otu001304	336	0	4	0	0	0	0	0	0	0	0	0	1	2	0	0	1	0	2	0	1	0	1	195	1	1	3	0	1	0	0	3	2	0	0	7	0	0	7	3	10	42	0	2	6	1	4	26	4
Otu001686	336	0	0	0	0	0	0	1	5	5	3	4	3	0	0	0	0	0	0	1	0	0	0	19	0	3	1	8	51	91	14	124	0	0	0	0	0	0	0	0	0	0	0	1	0	0	0	2	0
Otu001712	336	2	0	0	0	0	0	0	0	0	0	0	0	0	0	0	0	0	2	1	1	1	1	7	0	20	7	23	56	58	56	68	16	1	0	0	0	0	0	0	0	1	0	0	0	0	0	0	0
Otu001211	335	1	0	0	2	0	0	4	3	2	4	4	1	2	4	1	1	0	3	2	0	0	0	2	3	80	6	20	2	17	9	1	22	32	3	2	0	10	1	3	0	9	0	0	3	6	4	2	5
Otu001208	334	2	0	0	1	0	0	0	1	1	1	0	0	0	3	0	2	0	2	0	0	0	1	13	8	42	17	13	1	11	12	4	20	38	6	1	1	12	1	3	0	3	0	2	1	3	5	1	2
Otu001213	334	1	0	2	0	0	1	0	0	0	0	2	2	9	0	0	0	8	0	7	30	0	0	1	56	1	21	2	0	0	0	1	6	0	1	25	1	15	15	1	0	0	1	0	0	0	0	0	0
Otu001560	334	0	0	0	0	0	0	0	0	0	0	0	0	1	0	0	0	0	0	1	0	0	1	0	0	2	0	1	5	2	1	0	6	1	1	35	84	55	20	0	0	0	0	0	0	0	0	0	0
Otu001228	334	0	0	0	0	0	0	0	0	0	1	0	1	0	1	1	0	0	1	0	0	1	0	4	2	2	11	12	23	17	45	27	28	9	0	0	6	0	0	0	0	1	0	0	1	0	1	0	0
Otu000974	333	0	0	0	0	0	0	0	0	0	0	0	0	0	0	0	0	0	0	0	0	0	0	2	0	6	0	1	0	2	2	1	3	0	0	3	7	9	115	0	0	0	0	0	0	0	0	0	0
Otu001853	333	0	0	0	0	0	0	0	0	0	0	0	0	1	0	0	0	0	2	0	1	1	0	0	1	3	3	1	0	0	2	1	23	0	0	22	157	18	74	1	0	0	0	0	0	1	0	0	0
Otu001254	333	2	0	1	1	1	0	1	0	0	0	1	1	1	5	0	0	0	0	2	1	0	2	10	4	15	4	4	3	7	8	9	10	13	8	22	21	49	13	1	0	3	4	1	1	4	1	1	2
Otu000983	332	5	7	2	7	3	3	0	0	0	3	4	5	1	9	4	2	9	9	3	1	4	0	0	0	3	0	0	0	3	1	5	3	1	1	3	6	2	0	14	18	26	7	21	21	18	19	12	22
Otu001492	332	0	0	0	0	0	0	0	0	0	0	0	0	0	0	0	0	0	0	1	0	0	0	5	0	2	0	0	3	0	2	0	3	1	1	59	23	10	132	0	0	0	0	0	0	0	0	0	0
Otu001368	331	1	0	0	0	0	0	2	0	1	0	1	0	1	0	0	1	2	98	3	0	3	0	0	3	0	0	8	2	0	1	0	1	5	5	3	6	1	7	2	8	5	6	4	5	10	2	2	10
Otu001488	331	0	0	0	0	0	0	1	0	0	0	0	0	1	0	0	0	0	0	0	0	0	0	0	1	0	0	0	0	0	0	0	0	0	0	0	0	0	0	1	0	0	3	0	2	0	1	3	0
Otu000868	330	0	0	0	0	0	0	0	0	0	0	0	0	0	0	0	0	0	0	0	0	0	0	0	15	4	13	0	1	0	0	0	0	5	54	1	0	0	0	0	0	1	0	0	0	0	0	0	0
Otu001130	330	1	5	3	1	1	3	0	19	14	11	27	4	2	0	0	1	3	1	3	1	18	3	32	0	2	1	3	0	0	2	2	0	17	13	1	0	2	0	1	7	5	9	5	22	8	6	16	0
Otu001665	330	0	1	0	0	0	0	0	0	0	0	0	0	0	0	0	0	0	0	1	3	2	1	19	3	1	1	1	3	122	11	87	1	2	0	11	1	17	2	0	0	0	0	0	0	0	0	0	0
Otu001390	329	0	0	0	0	0	0	0	0	0	0	0	0	0	0	0	0	0	0	0	0	1	1	2	16	6	12	0	1	0	1	6	5	13	6	11	72	19	54	0	0	0	0	0	0	1	1	0	0
Otu001195	328	0	0	0	0	0	0	0	0	0	0	0	0	0	0	0	0	2	0	0	0	0	1	1	0	0	0	1	0	0	0	0	0	1	0	38	1	78	9	0	0	0	0	0	0	0	0	0	0
Otu001034	328	0	0	0	0	0	0	0	0	0	0	0	0	0	0	0	0	0	0	0	0	0	0	3	0	1	1	1	0	0	0	0	5	1	1	77	5	44	127	0	0	0	0	0	0	1	0	0	0
Otu000941	328	0	0	0	0	0	0	0	0	0	0	0	0	0	0	0	0	0	0	0	0	0	0	0	0	0	0	0	0	0	0	0	0	0	0	0	0	0	0	0	0	0	0	0	0	0	0	0	0
Otu001553	328	2	0	0	0	1	0	0	0	1	1	0	0	3	0	0	2	0	0	1	4	0	0	12	2	5	8	42	53	43	9	15	8	6	3	37	3	20	2	0	0	1	0	0	0	0	0	0	0
Otu001170	328	11	6	2	5	5	3	22	19	7	1	5	22	55	7	15	3	9	20	3	15	40	41	1	0	2	0	0	1	0	2	1	1	0	0	0	2	2	0	0	0	0	0	0	0	0	0	0	0
Otu001446	328	0	0	0	0	0	0	0	0	0	0	0	0	0	0	0	0	0	0	1	0	1	1	9	0	6	3	5	7	9	20	10	6	1	5	15	14	100	28	0	0	0	0	0	0	0	0	0	0
Otu001562	328	0	0	0	0	0	0	0	0	0	0	0	0	0	1	0	0	0	2	3	0	1	0	1	3	11	3	44	10	48	109	6	45	2	0	0	0	5	0	0	0	0	0	0	0	0	0	0	0
Otu001662	327	0	0	0	0	0	0	0	0	0	0	0	0	1	0	1	0	0	0	1	0	2	0	3	0	5	1	0	6	3	2	24	39	2	1	81	22	109	1	0	0	0	0	0	0	0	0	0	0
Otu001082	327	2	1	1	0	9	0	7	4	7	14	10	5	2	5	6	12	32	0	29	0	0	1	1	1	0	3	0	0	0	5	0	2	2	1	4	0	20	1	8	16	16	3	11	15	5	8	11	14
Otu001626	327	0	0	0	0	0	0	0	0	0	0	0	0	0	0	0	0	6	0	0	3	2	1	2	0	0	0	0	0	0	0	0	0	0	2	98	79	20	11	0	0	0	0	0	0	0	0	0	0
Otu001482	326	0	0	0	0	0	0	0	0	0	0	0	0	0	0	0	0	0	0	0	0	0	3	1	0	2	1	1	0	5	1	0	0	1	2	2	1	190	38	0	0	0	0	0	0	0	0	0	0
Otu001666	325	0	0	0	0	0	0	0	0	0	0	0	0	0	0	0	0	5	0	0	2	7	0	51	0	18	1	61	39	18	8	34	6	0	0	41	1	18	1	0	0	0	0	0	0	0	0	0	0
Otu001079	323	11	9	9	56	15	64	81	11	7	3	1	2	1	6	2	0	6	9	15	8	1	2	0	0	1	0	0	0	0	0	0	0	0	1	0	0	0	0	0	0	0	0	0	0	0	0	0	0
Otu001525	323	0	0	0	0	0	0	0	0	0	0	0	0	1	0	0	0	0	0	0	0	4	0	1	61	56	64	10	8	0	34	0	11	0	7	1	4	26	0	0	0	2	0	0	0	0	0	1	0
Otu001150	323	0	0	0	0	0	0	0	0	0	0	0	0	0	0	0	0	0	1	1	0	0	0	1	0	0	0	0	1	0	0	151	13	0	0	0	0	7	0	0	0	0	0	0	0	0	0	0	0
Otu001515	323	0	0	0	0	0	0	0	0	0	0	0	0	0	0	0	0	0	2	0	5	0	1	1	0	0	1	4	0	1	0	4	22	5	0	193	7	14	12	0	0	0	0	0	0	0	0	0	0
Otu001133	322	0	0	0	0	0	0	0	0	0	0	0	0	1	0	0	0	0	0	0	0	0	1	2	0	11	3	1	3	0	36	2	24	0	0	41	15	8	25	0	0	0	0	0	1	0	0	0	0
Otu001028	322	11	7	0	10	8	5	20	60	20	18	15	22	37	10	11	7	2	0	0	30	0	1	0	0	0	0	0	2	2	0	1	0	0	0	1	2	0	0	2	2	3	1	3	2	4	0	2	1
Otu000638	322	0	0	0	0	0	0	0	0	0	0	0	0	0	0	0	0	0	0	0	0	0	0	0	0	0	0	0	0	0	0	0	0	1	0	0	0	9	5	0	0	0	0	0	0	0	0	0	0
Otu001157	322	1	0	0	0	0	0	0	1	0	1	2	2	2	0	0	1	0	0	0	2	0	0	1	2	18	3	2	11	21	15	19	31	5	9	7	25	12	5	5	2	3	0	0	0	2	5	1	0
Otu002038	322	0	0	0	0	0	0	0	0	0	0	0	0	0	0	0	0	0	0	42	1	0	10	0	0	0	1	0	0	0	0	0	0	1	4	13	0	245	1	0	0	0	0	0	0	0	0	0	0
Otu001129	322	1	0	0	1	0	0	0	0	0	0	0	0	0	0	0	0	1	1	1	0	1	0	16	11	7	17	7	2	0	1	16	11	33	7	4	3	4	15	1	3	11	0	0	0	3	5	0	2
Otu001144	321	0	0	0	0	0	0	0	0	0	0	0	0	0	0	0	0	0	0	2	0	0	1	0	0	0	0	0	0	0	1	0	0	3	0	3	3	1	0	0	0	0	1	0	3	0	2	16	0
Otu001921	321	0	0	0	0	0	0	0	0	0	0	0	0	0	0	0	0	0	0	1	0	1	0	0	2	0	1	5	0	0	0	0	0	1	1	15	254	5	21	0	0	0	1	0	0	0	1	0	0
Otu001909	321	0	0	0	0	0	0	0	0	0	0	0	0	0	0	0	0	0	2	0	1	1	0	0	0	0	3	1	0	0	0	0	2	6	8	19	176	47	26	0	1	0	0	0	0	0	0	0	0
Otu001499	321	0	0	0	0	0	0	0	0	0	0	0	0	0	0	0	0	1	0	0	1	0	0	0	0	0	0	0	0	0	0	1	0	0	0	0	0	0	0	0	0	0	0	1	0	0	2	0	0
Otu001049	320	0	0	0	0	0	0	0	0	0	0	0	0	0	0	0	0	0	0	1	0	0	0	1	1	5	10	0	0	0	20	0	2	4	19	2	1	1	48	0	0	0	0	0	0	0	0	0	0
Otu001226	320	13	3	76	5	4	2	2	5	3	11	3	4	2	6	0	1	1	6	20	3	0	7	4	0	17	1	1	73	3	1	2	12	10	1	0	0	2	0	0	0	0	1	0	0	0	0	0	0
Otu001387	320	0	2	0	2	1	0	1	2	2	0	7	11	0	2	0	0	2	7	10	11	6	12	4	16	28	1	12	0	59	4	0	0	1	3	2	0	3	0	1	1	24	1	0	1	4	4	4	2
Otu001657	319	0	0	0	0	0	0	0	2	0	0	1	12	8	1	0	0	1	14	21	109	8	105	0	0	3	2	1	2	0	2	1	1	0	0	4	2	2	4	0	0	0	0	0	0	0	0	0	0
Otu001358	318	0	0	0	0	0	0	0	0	0	0	0	0	0	0	0	0	0	0	0	0	0	0	1	0	2	4	0	0	1	2	1	3	3	11	26	34	2	102	1	0	0	0	0	0	0	0	0	0
Otu001330	318	0	0	0	0	0	0	0	0	0	0	0	0	0	0	0	0	0	3	0	2	1	0	8	2	24	3	7	40	17	40	17	11	19	1	0	38	0	0	0	0	0	0	0	0	0	1	0	0
Otu001242	317	0	0	0	0	0	0	0	0	1	0	0	0	0	0	0	0	0	2	0	1	0	0	7	11	24	38	4	1	3	22	1	13	27	27	0	11	1	0	0	0	0	0	0	1	0	1	0	0
Otu001148	316	0	0	0	0	0	0	0	0	0	0	0	0	2	0	0	0	1	0	0	0	0	0	10	4	18	8	0	3	1	34	8	24	0	0	15	13	3	23	0	0	1	0	0	0	0	1	0	0
Otu001851	316	0	0	1	0	0	0	0	1	0	1	0	1	3	0	0	0	32	30	121	12	3	70	0	0	0	1	1	3	0	2	1	2	0	13	0	0	1	0	1	1	0	0	1	0	0	0	0	0
Otu001521	316	0	0	0	0	0	0	0	0	0	0	0	0	0	0	0	0	0	1	0	1	0	1	6	7	13	9	27	38	50	26	37	7	5	0	4	6	22	2	0	0	0	1	0	0	0	0	0	0
Otu001568	316	0	0	0	0	0	0	0	0	0	0	0	0	0	0	0	0	0	1	2	0	0	0	5	17	14	86	1	0	6	17	0	7	37	43	0	1	1	5	0	0	1	0	0	0	1	0	0	0
Otu001583	315	0	0	0	0	0	1	0	0	0	1	0	0	0	1	0	0	0	1	0	1	0	0	17	2	33	8	33	55	32	26	44	5	2	3	8	1	11	0	0	0	1	0	0	0	0	1	0	0
Otu001555	315	1	0	0	0	0	0	2	2	1	0	0	4	1	2	0	0	0	1	0	0	1	0	6	0	1	3	16	81	41	0	84	19	1	0	7	4	4	2	1	1	0	0	0	0	2	0	0	2
Otu001827	315	0	0	0	0	0	0	0	0	0	0	0	0	0	0	0	0	7	0	2	7	0	0	0	0	0	0	0	0	0	0	0	1	0	0	233	0	13	1	0	0	0	0	0	0	0	0	0	0
Otu001217	314	2	0	0	0	0	0	0	0	0	0	0	0	0	0	0	0	0	0	0	1	0	0	10	6	19	19	1	2	22	17	12	1	8	5	42	2	20	4	0	0	0	0	0	0	0	0	0	0
Otu001108	314	21	13	0	1	2	0	1	140	24	4	2	47	41	0	0	1	2	0	0	0	0	1	0	0	0	2	0	1	1	2	1	3	0	0	0	0	0	0	0	0	0	0	0	0	0	0	0	0
Otu001547	314	0	0	0	0	0	0	0	0	0	0	0	0	0	0	0	0	1	0	0	0	0	0	0	0	0	0	0	0	0	0	0	0	0	0	0	0	0	0	0	0	1	1	0	0	0	0	1	0
Otu001056	313	6	1	0	5	20	62	15	13	37	25	15	13	0	73	0	6	0	0	1	0	4	3	0	0	0	0	0	0	0	0	0	0	0	0	0	0	0	0	0	0	0	0	0	0	0	0	1	0
Otu000905	312	0	0	0	0	0	1	0	0	0	0	0	0	0	0	0	0	0	0	1	0	0	0	0	13	0	142	1	0	1	0	0	1	0	0	0	1	0	0	0	0	0	0	0	0	0	0	0	0
Otu001127	312	0	0	0	0	0	0	0	0	0	0	0	4	5	0	0	2	1	0	7	2	2	1	58	0	1	3	2	3	5	7	8	12	1	0	10	13	11	17	0	0	0	0	1	0	0	0	0	0
Otu001753	311	0	0	0	0	0	0	0	1	0	0	0	0	0	0	0	0	0	0	0	2	0	1	0	1	0	0	0	0	0	0	0	1	0	0	221	0	31	9	0	0	0	0	0	0	0	0	0	0
Otu001278	311	0	0	0	0	0	0	0	0	0	0	0	0	0	0	0	0	0	0	1	0	0	1	1	4	4	8	24	28	1	33	24	47	4	1	2	9	0	8	0	0	0	0	0	0	0	0	0	0
Otu001704	310	0	0	0	0	0	0	1	0	1	0	0	0	1	1	0	0	0	0	0	1	0	0	1	13	24	125	23	9	16	17	0	15	10	13	0	1	1	0	0	0	0	0	0	0	0	1	0	1
Otu001096	310	1	0	0	0	0	0	0	1	0	0	0	0	0	1	0	0	0	0	2	0	1	1	2	0	1	4	5	2	3	3	3	2	0	0	3	50	40	25	0	0	0	0	0	0	1	0	0	0
Otu001165	310	10	8	12	12	22	11	28	7	27	19	19	17	21	14	12	12	2	0	1	17	31	3	0	0	0	0	1	0	0	1	0	0	0	0	1	2	0	0	0	0	0	0	0	0	0	0	0	0
Otu001763	309	0	0	0	0	0	0	0	0	0	0	0	0	0	0	0	0	0	0	0	1	0	1	226	6	0	0	12	4	1	1	0	1	12	8	0	0	0	2	0	0	1	0	0	0	0	0	0	1
Otu002159	309	0	0	0	0	0	0	0	0	0	0	0	0	0	0	0	0	0	0	0	0	2	0	4	0	0	0	0	0	0	0	0	14	0	1	1	57	1	210	0	0	0	0	0	0	0	0	0	0
Otu002117	308	0	0	0	0	0	0	0	0	0	0	0	0	0	0	0	0	0	0	1	0	0	1	18	5	45	5	0	47	7	2	0	0	80	94	2	0	0	1	0	0	0	0	0	0	0	0	0	0
Otu000995	308	1	0	0	1	0	0	0	0	0	1	0	2	0	0	0	0	0	0	0	1	49	5	1	2	1	2	3	3	2	1	3	5	9	2	3	8	3	2	0	1	2	0	0	0	4	0	0	0
Otu001113	308	47	31	11	12	13	8	17	25	10	8	5	24	34	3	13	4	1	0	2	34	1	0	1	1	0	1	0	0	0	0	0	0	0	0	1	0	0	0	0	0	0	0	0	0	0	1	0	0
Otu001507	308	0	0	0	0	0	0	0	0	0	0	0	1	0	0	0	0	2	0	1	1	1	0	0	0	0	0	0	0	0	0	0	0	0	0	1	0	0	0	1	0	0	1	0	1	0	0	1	1
Otu001518	308	0	0	0	0	1	0	0	0	2	0	0	0	0	2	0	0	0	1	1	0	0	0	21	5	19	10	14	16	32	31	13	4	17	15	7	7	15	8	2	2	2	0	0	0	1	2	0	0
Otu001198	307	16	5	2	3	4	7	27	14	17	15	6	25	25	1	4	5	0	0	1	1	1	0	0	4	18	1	7	3	7	0	6	12	2	1	37	0	4	2	0	2	1	0	2	0	1	1	4	0
Otu000969	307	0	0	0	0	0	0	0	0	0	0	0	0	0	0	0	0	0	0	0	0	0	0	0	12	0	6	0	0	0	8	0	0	0	40	0	0	0	0	0	0	0	0	0	0	0	0	0	0
Otu001116	307	1	4	1	5	6	4	4	1	3	8	3	0	1	6	1	0	2	3	0	1	0	1	9	3	0	2	0	0	8	3	3	0	0	0	20	4	7	1	2	1	40	1	2	2	11	9	0	7
Otu001248	307	1	0	0	0	1	0	0	7	8	2	1	2	2	1	0	0	1	0	0	1	0	0	17	10	17	17	8	9	30	8	6	26	15	12	0	4	0	0	1	0	6	0	0	1	2	1	0	0
Otu001013	306	0	0	0	1	0	0	0	3	0	0	1	3	0	0	0	0	0	1	0	3	1	0	2	7	27	16	1	13	17	15	11	19	2	6	0	2	0	0	0	0	1	0	1	1	1	0	2	0
Otu001651	306	0	0	1	0	1	0	0	0	0	0	0	2	0	0	0	0	1	2	0	1	0	1	8	0	20	0	0	50	90	4	40	43	0	0	1	3	0	1	0	5	0	0	2	0	1	2	0	1
Otu002065	306	1	1	1	1	0	0	0	0	0	0	0	0	0	0	0	0	0	0	71	2	4	17	0	0	1	2	0	0	1	0	1	142	0	2	0	41	4	14	0	0	0	0	0	0	0	0	0	0
Otu001389	305	0	0	0	0	0	0	0	0	0	0	0	0	0	0	0	0	0	0	0	0	0	7	0	0	0	0	2	0	0	0	0	0	1	1	10	0	161	13	0	0	0	0	0	0	0	0	0	0
Otu001394	305	0	0	0	0	0	0	0	0	0	0	0	0	0	0	0	0	0	5	2	1	0	0	1	17	13	35	8	0	2	23	7	2	52	35	3	0	1	0	0	0	1	0	0	1	0	3	1	0
Otu001088	304	16	9	6	8	6	12	14	50	28	17	26	21	30	9	12	11	1	1	0	17	0	0	0	0	2	0	0	0	0	0	0	0	0	0	0	0	0	0	0	1	1	0	0	0	0	0	0	1
Otu001097	304	0	0	0	0	0	0	0	0	0	0	0	0	0	0	0	0	0	0	0	0	0	1	4	0	4	1	3	14	3	26	18	49	0	1	7	7	2	8	0	0	0	0	0	0	0	0	0	0
Otu001821	304	0	0	0	0	0	0	0	0	0	0	0	0	0	0	0	0	0	1	1	2	1	1	16	0	1	3	12	11	103	47	89	0	0	0	0	0	0	0	0	0	0	0	0	0	2	0	0	0
Otu001766	304	0	0	0	0	0	0	0	0	0	0	0	0	0	0	0	0	0	0	1	1	0	0	2	0	0	0	1	0	0	0	3	3	0	3	74	7	140	20	0	0	0	0	0	0	1	0	0	0
Otu001181	303	0	0	0	0	0	0	0	0	0	0	0	0	0	0	0	0	0	0	0	0	0	0	0	0	0	1	0	0	1	7	0	0	0	0	0	1	7	0	0	0	0	0	0	0	0	0	0	0
Otu001427	303	0	0	0	0	0	0	0	1	0	0	0	0	0	0	0	0	0	0	0	0	0	1	0	0	0	0	0	0	0	0	0	0	0	1	1	3	127	7	0	0	0	0	0	0	0	0	0	0
Otu001649	303	8	1	0	0	0	0	0	10	0	2	0	2	1	0	0	0	1	2	4	6	2	7	6	0	5	14	8	7	19	5	19	42	7	1	6	20	50	2	0	0	5	0	0	0	1	0	1	1
Otu001452	302	0	0	0	0	0	0	0	0	1	0	1	1	4	1	1	1	166	6	0	0	0	1	0	1	0	1	0	0	0	0	0	5	0	0	9	0	6	7	1	0	0	1	0	0	0	0	47	1
Otu001532	302	0	0	0	0	0	0	0	0	0	0	0	0	0	0	0	0	0	0	0	1	0	1	5	0	1	1	0	0	0	0	0	8	0	1	136	0	54	5	0	0	1	0	0	0	0	0	0	0
Otu001409	302	2	0	0	0	0	0	0	1	0	0	0	0	0	0	0	0	2	3	1	2	0	6	1	0	0	0	1	0	11	0	0	2	1	1	55	5	159	1	0	0	0	1	0	0	1	0	1	0
Otu001062	301	39	19	0	3	3	2	30	51	24	10	2	36	14	0	2	3	0	0	0	0	0	0	0	0	0	0	0	0	0	0	0	0	0	0	0	0	0	0	8	6	1	13	7	2	3	10	3	6
Otu001495	301	0	0	0	0	0	0	0	0	0	0	0	0	0	0	0	0	0	1	0	2	0	0	2	1	1	5	0	1	2	8	22	4	16	0	19	3	37	90	0	0	0	0	0	0	0	0	0	0
Otu001126	301	4	4	0	1	1	2	5	6	1	2	4	7	7	2	1	2	4	11	2	16	28	18	0	0	5	3	2	2	1	1	1	16	0	1	1	4	5	1	3	9	9	10	17	13	10	12	4	13
Otu001161	301	12	2	0	1	1	1	5	35	4	4	0	20	15	0	0	0	0	1	0	1	0	0	2	0	6	0	9	12	13	4	7	11	3	0	15	8	9	1	18	13	5	5	10	5	10	3	7	5
Otu001750	300	0	0	0	0	0	0	0	0	0	0	0	0	0	0	0	0	0	0	0	3	0	1	0	0	1	1	0	0	0	0	0	1	1	0	116	1	117	5	0	0	0	1	0	0	0	0	0	0
Otu002296	300	0	0	0	0	0	0	0	0	0	0	0	0	0	0	0	0	0	1	4	0	3	0	3	0	0	0	0	0	0	0	0	1	0	2	1	186	2	95	0	0	0	0	0	0	1	0	0	0
Otu001072	299	0	0	0	0	0	0	0	0	0	0	0	0	0	0	0	0	0	2	0	0	0	0	5	19	1	27	1	9	5	48	1	4	22	4	1	6	0	0	0	0	0	0	0	0	0	0	0	0
Otu001481	299	0	1	0	3	3	1	0	0	0	3	1	0	2	0	0	2	0	2	0	1	1	0	18	0	24	1	20	34	24	17	50	27	8	8	0	5	0	0	1	0	3	0	0	3	1	3	5	1
Otu001104	299	18	0	8	6	0	11	0	0	0	13	162	3	0	4	7	1	1	1	5	3	1	16	16	0	1	0	0	0	0	0	3	1	0	0	0	7	0	1	0	1	0	0	0	0	0	0	0	2
Otu001331	298	15	6	3	4	2	1	5	5	20	38	10	9	11	3	2	3	1	0	0	0	0	0	20	0	16	0	2	1	60	3	1	21	7	2	0	0	4	0	1	0	7	0	0	1	4	3	0	3
Otu001093	298	0	0	0	0	0	0	0	0	0	0	0	0	0	0	0	0	0	0	0	2	0	0	1	5	7	20	10	12	1	16	11	10	1	0	0	0	0	0	0	0	1	0	0	0	0	0	0	0
Otu001459	297	5	0	0	6	6	2	2	4	9	4	6	13	6	5	2	4	9	23	1	5	4	3	1	0	2	2	3	10	14	21	16	14	0	1	2	8	20	9	0	0	3	0	1	0	5	3	0	4
Otu001581	297	0	0	0	0	0	0	0	0	2	1	0	1	0	0	0	1	0	0	0	0	0	0	6	4	18	10	1	18	53	9	29	28	5	4	7	12	14	33	0	0	1	0	0	0	1	0	0	1
Otu001218	296	0	0	0	0	0	0	0	0	0	0	0	0	0	1	0	0	0	1	0	0	0	0	9	7	13	8	8	9	8	17	5	9	17	8	7	1	13	16	0	0	0	0	0	0	0	0	0	0
Otu001318	296	0	0	0	1	0	0	0	0	0	2	0	0	1	0	0	0	0	2	2	0	0	1	2	8	30	21	5	7	12	13	10	14	17	27	0	15	9	3	2	0	3	0	1	0	1	0	0	0
Otu001383	296	0	0	0	0	0	0	0	0	0	0	0	0	0	0	0	0	0	0	0	1	1	1	8	8	19	4	13	25	13	20	25	13	6	7	0	35	5	3	1	0	0	0	0	0	0	0	0	0
Otu001103	295	25	11	1	7	0	0	4	52	40	5	5	31	11	2	42	2	0	0	3	1	3	0	0	0	0	0	0	1	0	0	0	0	0	0	0	0	0	0	14	4	4	1	0	1	4	0	2	3
Otu001841	295	1	0	0	0	0	0	0	0	0	0	0	0	0	0	0	0	5	0	7	1	2	1	7	5	1	4	2	13	4	8	3	57	0	4	10	25	75	34	1	0	0	0	0	0	0	0	0	0
Otu001638	294	1	2	1	0	3	4	0	2	3	9	1	3	1	3	1	4	14	4	2	4	11	9	18	6	17	13	19	13	15	3	7	6	12	14	27	2	16	13	2	2	0	0	0	0	0	0	1	0
Otu001612	294	0	0	0	0	0	0	0	0	0	0	0	0	0	0	0	0	0	0	0	0	0	0	0	0	0	0	0	0	0	0	0	0	0	0	0	0	0	0	0	0	0	1	1	0	0	0	0	0
Otu001819	294	0	0	0	0	0	0	0	0	0	0	0	0	2	0	0	0	1	2	0	3	0	2	8	0	0	0	60	61	23	0	4	20	0	0	1	2	12	2	0	0	0	1	2	0	0	0	0	0
Otu001140	293	1	2	4	0	1	0	4	4	5	3	2	0	1	1	1	1	38	1	6	1	0	0	0	0	0	0	0	0	1	0	1	1	0	1	2	1	1	0	15	16	14	5	5	18	32	16	11	13
Otu001774	293	0	1	0	0	0	0	0	2	0	0	0	6	0	0	0	0	0	3	1	0	243	19	0	2	1	4	1	0	0	1	3	0	0	0	0	5	1	0	0	0	0	0	0	0	0	0	0	0
Otu001114	292	0	0	0	0	0	0	0	0	0	0	0	0	0	0	0	0	0	0	0	0	0	1	2	9	6	33	0	0	1	7	0	5	11	16	1	0	0	6	0	0	0	0	0	0	0	0	0	0
Otu001263	292	2	1	1	3	1	0	2	3	8	17	7	3	8	2	0	3	0	0	0	2	0	0	0	8	15	14	1	2	21	3	7	10	0	10	6	5	14	2	8	4	12	0	0	4	23	18	2	12
Otu001040	292	0	0	0	0	0	0	0	0	0	0	0	0	0	0	0	0	0	0	0	0	0	0	7	12	3	70	0	0	0	3	1	2	12	1	0	0	0	4	0	0	0	0	1	0	0	0	0	0
Otu001064	292	0	0	0	0	0	0	0	1	2	0	1	0	1	0	1	0	0	2	0	0	1	0	0	0	0	0	0	0	0	0	0	0	0	0	0	0	0	0	0	0	0	0	0	0	0	0	1	0
Otu001609	292	0	0	0	0	0	0	0	0	0	0	0	0	0	0	0	0	0	1	0	0	0	1	0	0	10	3	43	0	12	0	0	3	83	6	5	1	98	3	0	0	0	0	0	0	0	0	0	0
Otu001595	291	0	0	0	0	0	0	0	0	0	0	0	0	0	0	0	0	0	0	0	1	1	1	15	2	5	1	45	70	37	20	23	9	0	0	15	0	1	1	0	0	0	0	0	0	0	0	0	0
Otu001006	291	0	0	0	0	0	0	0	0	0	0	0	0	0	0	0	0	0	0	0	0	0	0	0	0	0	0	0	0	0	0	0	0	0	0	0	0	0	0	0	0	0	0	0	0	0	0	0	0
Otu001833	290	0	0	0	0	0	0	0	0	0	0	0	0	0	0	0	0	0	0	0	4	0	0	16	6	3	2	2	1	0	0	1	6	2	4	172	16	12	10	0	0	1	1	0	1	0	0	0	0
Otu001528	290	0	0	0	0	0	0	0	0	0	0	0	0	0	0	0	0	0	0	0	0	0	0	2	0	1	3	0	0	0	0	2	5	1	8	56	9	10	108	0	0	0	0	0	0	1	0	0	4
Otu001091	290	0	0	0	0	0	0	0	0	0	0	0	0	0	0	0	0	0	0	0	0	0	0	0	0	0	0	0	0	0	0	0	0	0	0	1	0	0	0	0	0	0	0	0	0	0	0	0	0
Otu001031	290	7	7	3	7	14	6	9	0	6	8	3	2	5	5	2	2	0	0	0	0	0	0	0	0	0	0	0	0	0	0	0	0	0	0	0	0	0	0	11	17	21	30	32	12	19	19	5	26
Otu001249	290	3	1	0	1	0	0	1	0	0	3	0	0	2	0	0	0	0	1	0	0	0	1	16	3	9	15	7	24	15	26	38	19	2	0	0	12	2	0	0	0	2	0	0	0	3	1	0	2
Otu001408	290	0	0	0	0	0	0	0	0	0	0	2	0	0	0	0	0	0	1	0	1	0	0	14	13	18	0	18	17	13	34	54	32	6	0	0	1	0	0	0	0	0	0	0	0	2	0	0	0
Otu001111	290	0	0	0	0	0	0	0	0	0	0	0	0	0	1	0	0	0	1	0	1	0	0	7	16	12	17	1	10	1	18	30	2	8	4	0	2	0	0	0	1	2	0	0	0	0	2	0	1
Otu001294	290	0	0	0	0	0	0	0	0	0	0	0	0	0	0	0	0	0	0	2	0	0	1	19	82	0	6	18	1	0	9	1	54	10	1	3	21	0	0	0	0	0	0	0	0	0	0	0	0
Otu001362	289	0	0	0	0	0	0	0	0	0	0	0	0	0	0	0	0	0	0	0	0	0	0	8	23	14	23	1	0	2	8	2	3	28	14	4	15	8	26	0	1	0	0	0	0	0	0	0	0
Otu001374	288	0	0	0	0	0	0	0	0	0	0	0	0	0	0	0	0	0	2	1	0	0	1	21	22	19	43	12	5	8	29	15	8	6	1	7	3	0	2	0	0	3	0	0	0	0	1	0	0
Otu001732	288	0	0	0	0	0	0	0	0	0	0	0	0	0	0	0	0	0	0	0	2	2	0	22	0	47	3	0	0	1	9	1	2	3	2	0	2	87	53	0	0	0	1	0	0	0	0	0	0
Otu001030	288	0	0	0	0	0	0	0	0	0	0	0	0	0	0	0	0	0	0	0	0	2	0	0	0	0	0	0	0	0	0	0	0	0	0	0	0	0	0	0	0	0	0	0	1	0	0	0	0
Otu001312	288	0	0	0	0	0	0	0	0	0	0	0	0	0	0	0	1	0	1	0	0	0	0	13	3	24	6	25	29	17	33	24	6	3	1	0	1	0	0	0	0	0	0	0	0	0	0	0	0
Otu001337	288	0	0	0	0	0	0	0	0	0	0	0	0	0	0	0	0	1	1	0	0	0	1	5	21	28	17	10	9	8	5	4	12	24	12	5	3	2	1	0	0	4	0	0	1	0	1	0	0
Otu001455	287	0	0	0	1	0	0	1	0	0	1	0	0	0	0	0	0	0	2	0	1	0	0	5	5	34	16	4	15	15	21	5	20	23	13	14	8	5	1	1	0	1	0	1	1	0	1	0	2
Otu001955	287	0	0	0	0	0	0	0	1	0	0	0	0	0	0	0	0	0	1	1	0	0	0	21	1	9	1	21	37	78	15	70	24	0	0	0	0	0	0	1	0	0	0	0	0	0	0	0	0
Otu001508	287	0	1	0	1	1	2	0	3	1	5	9	1	2	1	0	0	3	3	1	10	0	13	3	0	1	1	3	3	14	5	7	2	0	0	0	2	0	93	2	2	4	5	2	8	4	2	2	3
Otu001268	287	5	2	0	0	0	1	1	23	4	6	7	35	13	0	0	0	11	0	1	5	24	6	1	0	2	4	2	15	12	7	3	17	0	0	0	18	0	0	3	5	1	1	3	1	4	3	9	5
Otu001412	286	0	1	0	0	0	0	0	0	0	3	2	1	2	0	0	0	0	2	0	1	1	2	10	5	26	16	2	7	15	13	0	39	7	5	9	14	34	2	2	0	4	0	0	0	3	2	0	1
Otu001607	286	0	0	0	0	0	0	0	0	0	0	0	0	0	0	0	0	1	0	0	0	0	0	0	0	0	0	0	0	0	0	0	2	1	4	182	1	4	0	0	0	0	0	0	0	0	1	0	0
Otu001271	286	0	0	0	0	0	0	0	0	0	0	0	0	0	0	0	0	0	0	0	0	0	0	0	0	0	0	0	0	0	1	0	0	0	12	0	0	0	0	0	0	0	0	0	0	0	0	0	0
Otu001177	285	0	0	0	0	0	0	0	0	0	0	2	0	0	0	0	0	0	0	0	0	0	0	0	0	5	8	0	0	0	6	0	1	10	6	1	3	60	46	0	0	0	0	0	0	0	0	0	0
Otu001361	285	1	4	0	0	0	0	0	7	13	10	4	2	10	0	0	1	6	5	1	16	4	1	1	0	0	0	0	10	10	2	17	4	1	0	0	1	0	0	17	11	1	3	3	2	5	5	7	3
Otu001092	285	0	0	0	0	0	0	0	0	1	0	0	0	1	0	0	0	0	0	2	1	0	1	13	2	8	4	3	7	2	3	6	11	10	0	10	17	5	19	0	0	0	0	0	0	1	0	1	1
Otu001355	284	0	0	0	1	0	0	0	0	0	0	0	0	1	0	0	0	2	1	131	0	2	4	0	0	0	0	0	0	0	1	7	0	0	2	0	0	0	0	27	14	13	4	2	15	15	7	8	6
Otu001976	284	1	0	0	0	0	0	0	0	0	0	0	0	4	0	0	0	6	247	2	0	1	0	0	2	1	0	1	1	0	2	1	7	6	0	0	0	0	0	0	1	0	0	0	0	0	0	0	0
Otu001298	284	0	0	0	1	0	0	1	0	0	0	0	0	1	0	0	0	0	2	0	2	0	1	0	0	1	3	5	35	24	20	49	12	2	0	0	22	1	0	0	0	6	0	0	0	1	0	0	0
Otu000984	283	0	0	0	0	0	0	0	0	0	0	0	0	0	0	0	0	0	0	1	0	0	0	0	0	8	0	7	4	0	0	0	1	1	1	0	4	50	11	0	0	0	0	0	0	0	0	0	0
Otu001469	282	0	0	0	0	1	1	0	0	0	0	0	0	0	0	0	0	0	1	0	2	3	7	0	0	0	0	0	0	4	0	16	0	0	0	1	1	0	4	3	2	6	0	1	2	1	4	0	3
Otu001247	281	0	0	0	0	0	0	0	0	0	0	0	0	0	0	0	0	0	0	1	0	0	3	0	1	13	0	0	0	0	7	0	1	1	0	1	0	102	5	0	0	0	0	0	0	0	0	0	0
Otu001351	281	0	0	0	0	0	0	0	0	0	0	0	0	0	2	1	0	0	2	1	0	0	0	5	10	18	57	11	1	5	9	1	1	25	7	0	14	0	0	1	2	3	1	2	0	1	2	1	1
Otu001491	281	0	0	0	0	0	0	0	0	0	0	0	0	0	0	0	0	0	0	0	0	1	1	1	1	3	7	7	18	19	0	16	18	0	2	12	7	24	48	0	0	0	0	0	0	0	0	0	0
Otu001592	281	0	0	0	0	0	0	0	0	0	0	0	0	0	0	0	0	0	2	0	0	0	0	1	6	8	1	4	11	2	7	8	16	2	0	4	118	15	36	0	0	2	0	0	0	0	0	0	0
Otu002366	280	0	0	0	0	0	0	0	0	0	0	0	0	0	0	0	0	0	0	0	0	0	0	0	1	7	1	1	0	0	1	1	97	0	1	3	140	22	1	0	0	0	0	0	0	0	0	0	0
Otu001543	280	0	0	0	0	0	0	0	0	0	0	0	0	0	0	0	0	0	0	0	0	0	0	0	0	0	0	0	0	0	0	0	0	0	0	0	0	0	0	0	0	0	0	0	0	0	0	0	1
Otu001810	280	0	0	0	1	0	0	1	0	0	2	0	1	1	0	0	0	0	0	1	1	0	0	20	0	44	2	22	27	34	6	45	45	2	0	1	5	7	0	0	0	0	0	0	0	2	0	0	1
Otu001215	280	45	5	0	2	8	1	18	21	21	20	9	20	12	8	7	12	1	0	2	1	0	0	5	0	0	1	1	1	13	2	15	7	0	0	0	0	0	0	1	0	10	0	1	0	4	0	0	0
Otu000774	279	0	0	0	0	0	0	0	0	0	0	0	0	0	0	0	0	0	1	1	0	0	0	0	0	0	0	0	0	1	0	0	1	0	0	0	0	0	0	0	0	0	0	0	0	0	0	0	0
Otu000936	279	0	0	0	0	0	0	0	0	2	0	0	0	0	0	0	0	0	1	1	0	0	0	0	0	16	0	0	0	1	1	4	1	1	0	3	1	1	2	1	0	1	0	0	0	1	0	0	0
Otu001590	279	0	0	0	0	0	0	0	0	0	0	0	0	0	0	0	0	0	0	0	0	0	0	1	5	5	17	0	1	0	0	4	3	10	26	1	11	2	99	0	0	0	0	0	0	0	0	0	0
Otu001118	277	18	11	2	8	8	5	44	18	16	7	11	44	48	4	3	5	0	0	0	3	5	0	0	0	0	1	0	0	0	0	0	0	0	0	1	1	0	1	1	1	1	0	2	0	0	1	0	2
Otu001158	276	1	0	0	0	0	0	0	1	0	0	0	0	0	0	0	0	0	0	0	0	0	0	2	15	2	28	4	0	0	12	0	6	10	0	0	2	0	16	0	0	0	0	0	0	1	2	0	1
Otu001256	275	16	7	6	11	10	11	16	17	5	16	23	24	16	5	6	6	2	12	0	28	4	2	0	1	0	2	0	0	1	0	7	1	1	0	0	0	0	1	1	3	5	0	0	1	3	1	0	1
Otu001928	275	1	0	1	5	0	0	0	0	3	1	0	0	0	1	1	0	0	1	2	0	0	0	70	2	8	3	3	35	3	4	0	4	82	34	0	1	0	1	1	0	3	0	0	0	0	0	1	0
Otu001994	275	0	0	0	0	0	0	0	0	0	0	0	0	0	0	0	0	0	0	0	0	1	0	266	1	2	0	0	0	0	0	1	0	0	0	0	0	0	4	0	0	0	0	0	0	0	0	0	0
Otu001275	275	0	0	0	1	0	0	1	0	0	0	1	2	0	0	0	0	0	0	0	0	0	2	7	6	2	7	20	9	23	5	7	29	5	1	0	2	16	1	0	0	0	0	0	0	0	0	0	0
Otu001454	275	1	0	0	0	0	0	0	0	0	0	0	0	0	0	0	0	2	0	0	0	0	0	1	8	7	14	0	0	19	9	6	17	1	5	16	17	23	23	0	0	2	0	0	0	0	1	0	0
Otu001535	274	0	0	0	0	0	0	0	0	0	0	0	0	0	0	0	0	0	0	1	0	1	0	23	0	26	7	19	49	18	14	23	18	1	0	0	15	1	2	0	0	0	0	0	0	1	0	0	0
Otu002126	274	0	0	0	0	0	0	0	0	0	0	0	0	0	0	0	0	0	0	0	2	0	6	0	0	0	6	0	0	0	2	0	1	0	1	66	4	143	19	0	0	0	0	0	0	0	0	0	0
Otu001360	274	4	2	8	13	4	16	1	8	1	4	3	11	80	3	1	0	0	2	3	8	9	83	0	0	0	0	0	0	0	0	0	1	0	1	0	2	4	0	0	0	0	0	0	0	0	0	0	0
Otu001717	274	0	0	0	0	0	0	0	0	0	0	0	0	0	0	0	0	5	0	0	0	0	0	0	0	0	0	0	0	0	0	0	0	0	0	0	1	0	0	2	0	0	0	0	0	4	0	0	0
Otu001466	274	2	0	0	1	0	0	3	2	2	0	0	0	0	0	0	0	0	1	0	0	0	1	10	10	26	39	7	4	11	14	14	28	7	15	1	4	0	1	0	0	0	0	0	0	0	0	0	1
Otu001756	273	0	0	0	1	0	0	0	2	0	0	0	0	0	0	0	0	0	0	0	1	0	1	16	1	17	5	15	13	15	11	10	7	4	8	54	3	42	2	0	0	0	0	0	0	0	0	2	0
Otu001100	273	3	2	3	16	11	20	18	3	14	83	13	5	4	43	10	7	0	0	0	0	3	1	0	0	0	0	0	0	7	0	0	0	0	0	0	0	0	0	0	0	0	0	0	0	1	1	0	3
Otu001239	273	0	0	0	0	0	1	0	1	0	0	0	1	1	0	0	0	0	0	0	0	2	1	2	1	14	0	2	19	46	8	17	25	4	0	0	15	0	0	3	1	4	0	1	0	0	2	0	1
Otu000785	273	0	0	0	0	0	0	0	0	0	0	0	0	0	0	0	0	0	0	0	2	0	0	0	0	2	1	105	62	3	11	8	18	2	0	0	2	0	2	0	0	0	0	0	2	0	0	4	0
Otu001279	273	0	0	0	0	0	0	0	0	0	0	0	4	0	1	0	0	0	0	0	0	1	0	4	6	11	19	13	16	6	25	14	12	1	5	0	2	0	0	0	0	2	0	0	0	0	0	0	0
Otu001225	273	2	1	0	1	0	1	0	4	0	0	0	0	1	1	0	0	1	2	0	0	7	0	1	4	8	8	1	2	3	3	0	8	9	6	16	62	13	2	4	2	2	0	2	0	6	3	0	1
Otu001059	273	4	0	0	0	1	0	0	4	0	4	0	0	1	0	3	1	1	2	0	3	0	0	6	1	13	2	0	11	12	3	2	17	1	0	2	5	0	1	6	1	6	0	2	1	3	0	2	1
Otu001642	272	0	0	0	0	0	0	0	0	0	0	0	0	0	0	0	0	0	1	0	0	0	0	2	0	5	4	0	0	0	4	2	11	3	4	24	16	18	83	0	0	0	0	0	0	1	0	0	0
Otu000952	272	5	1	0	1	0	0	2	4	1	22	6	2	1	0	0	0	1	2	2	0	2	0	0	0	0	0	0	2	12	0	6	17	0	0	1	0	1	0	0	1	4	0	0	0	1	0	0	1
Otu001448	272	0	0	0	0	0	0	0	0	0	0	0	0	0	0	0	0	0	0	1	1	0	0	8	7	8	15	15	25	12	9	22	24	1	4	0	5	12	6	0	0	0	0	0	0	0	0	0	0
Otu001322	271	19	19	5	5	8	3	13	39	13	4	14	13	16	0	3	3	22	18	21	7	3	1	1	1	1	0	0	0	0	0	0	4	0	1	1	0	11	0	0	0	0	0	0	0	0	0	0	0
Otu000938	271	0	0	0	0	0	0	0	0	0	0	0	0	0	0	0	0	0	1	0	0	0	0	3	1	3	6	1	0	0	7	6	3	5	3	10	5	8	5	0	1	2	0	0	0	0	0	0	0
Otu001615	271	0	1	0	3	0	0	1	0	1	0	1	20	36	0	0	0	53	37	3	1	16	87	0	0	0	1	1	0	0	0	1	0	1	0	0	0	3	0	0	1	0	0	0	0	0	0	0	0
Otu001911	270	0	0	0	0	0	0	0	0	0	0	0	0	0	0	0	0	0	0	0	0	2	0	1	34	7	65	19	9	0	5	0	18	21	43	0	13	9	0	0	0	0	0	0	0	0	0	0	0
Otu001757	270	0	0	0	0	0	0	0	0	1	0	0	0	0	0	0	0	0	0	0	0	2	0	16	0	28	4	38	32	22	10	68	20	0	0	1	6	0	0	0	0	1	0	0	0	1	0	0	0
Otu000973	270	0	0	0	0	0	0	1	0	5	1	2	2	0	0	0	0	0	0	0	0	0	0	0	0	0	0	0	1	0	0	0	0	0	0	0	0	0	0	13	29	28	8	14	32	35	39	29	16
Otu001404	269	0	0	0	2	0	0	0	0	0	0	0	0	0	1	0	0	0	1	0	0	1	1	3	7	10	11	2	0	7	4	15	7	29	32	0	6	4	20	1	0	0	0	0	0	1	4	0	0
Otu001436	269	0	0	0	0	1	0	0	0	0	0	0	0	0	0	0	0	0	0	0	1	0	0	1	3	20	6	6	4	4	3	9	8	17	22	0	62	0	0	1	0	2	0	0	0	0	0	0	0
Otu001498	269	0	0	0	0	0	0	0	0	0	0	0	0	0	0	0	0	0	0	0	0	0	5	4	0	9	1	1	3	1	1	0	2	0	1	2	2	116	26	0	0	1	0	0	0	0	0	0	0
Otu001883	269	0	0	0	0	0	0	0	0	0	0	0	0	0	0	0	0	0	1	2	0	0	0	0	153	0	24	29	10	1	1	3	11	1	1	0	8	8	2	0	0	0	0	0	0	0	0	0	0
Otu002008	269	0	0	0	0	0	0	0	0	0	0	0	0	0	0	0	0	0	0	0	5	0	1	0	0	0	0	0	0	0	0	0	0	1	1	221	2	16	5	0	0	0	0	0	0	0	0	0	0
Otu001975	269	0	0	0	0	0	0	0	0	0	0	0	0	0	0	0	0	0	0	0	1	0	0	0	5	2	9	2	7	0	2	13	12	9	6	169	11	5	8	0	1	0	0	0	0	0	0	0	1
Otu001924	268	0	0	0	0	1	0	1	1	6	11	3	0	0	0	0	0	0	0	0	0	0	0	0	0	1	0	1	71	100	15	53	0	0	0	0	0	0	0	0	1	0	0	1	0	0	1	1	0
Otu001342	268	3	1	0	0	0	0	0	3	0	0	0	2	0	0	0	0	0	0	0	0	21	7	0	0	5	0	1	1	1	3	1	5	1	4	12	26	28	29	5	4	1	2	0	1	2	1	2	1
Otu001511	268	0	0	0	0	0	0	0	0	0	0	0	0	0	0	0	0	0	0	0	2	2	1	2	0	6	6	8	3	3	3	5	3	1	1	76	4	10	3	5	0	1	2	7	1	0	2	2	1
Otu001074	267	0	0	0	0	0	0	0	1	0	0	0	5	0	0	0	0	0	0	0	1	0	0	0	0	0	0	0	0	0	0	0	0	0	0	0	0	0	0	67	45	7	13	11	14	19	22	6	7
Otu001005	267	0	1	0	0	2	0	10	2	3	0	0	8	2	0	0	1	0	0	0	1	0	0	0	0	0	0	0	0	0	0	0	1	0	0	0	0	0	0	8	17	14	50	35	16	23	14	24	24
Otu000877	267	0	0	0	0	0	0	0	0	0	0	0	0	0	0	0	0	0	0	0	0	0	0	0	0	0	0	0	0	0	0	0	1	0	0	0	0	0	0	0	0	0	0	0	0	0	0	0	0
Otu001444	267	0	0	0	0	0	0	0	0	0	0	0	0	0	0	0	0	0	3	1	1	0	0	8	9	17	25	3	6	13	23	33	8	31	20	1	0	0	0	0	0	1	0	0	1	0	2	0	0
Otu001681	267	0	0	0	0	0	0	0	0	0	0	0	0	0	0	0	0	0	0	0	0	1	0	1	3	0	1	0	0	0	0	1	7	5	1	10	24	4	150	0	0	0	0	0	0	0	0	0	0
Otu001715	267	0	0	0	0	1	0	0	0	0	0	0	0	0	1	0	0	0	0	0	1	0	1	6	2	8	5	3	9	18	3	5	8	20	1	32	3	86	11	0	0	0	1	0	0	2	0	0	1
Otu001718	267	0	0	0	0	0	0	0	0	0	0	0	0	0	0	0	0	0	1	1	1	0	0	194	1	2	0	0	0	17	0	1	1	0	0	0	0	0	3	0	2	16	0	4	2	0	0	9	3
Otu001754	266	1	0	0	0	0	0	0	0	0	0	0	0	0	0	0	0	0	0	0	1	1	3	7	7	0	12	10	3	4	3	4	16	0	0	27	60	48	2	0	0	0	0	0	0	0	0	0	0
Otu001656	266	0	0	0	0	0	0	0	0	0	0	0	0	0	0	0	0	0	0	2	0	0	0	28	3	22	1	28	35	75	5	12	2	4	0	0	0	3	2	0	0	0	0	0	0	0	0	0	0
Otu001365	265	1	1	0	0	0	0	0	0	0	8	0	2	1	0	0	0	0	0	0	0	0	0	8	1	8	6	16	19	31	11	23	25	0	0	1	20	1	0	4	0	8	1	0	0	1	3	0	4
Otu001751	265	1	0	0	1	0	0	1	0	0	0	0	0	4	0	0	0	26	35	68	2	1	1	0	0	0	0	0	0	1	0	0	0	0	0	0	0	0	0	2	1	0	0	0	1	1	3	2	1
Otu001449	265	10	5	0	0	0	2	7	34	10	13	3	19	13	7	6	2	1	0	1	0	0	0	4	0	0	1	0	0	44	0	51	2	0	0	3	0	1	0	2	0	7	0	0	0	2	7	2	4
Otu001962	264	0	0	0	0	0	0	0	0	0	0	0	3	0	0	0	0	17	7	0	0	174	39	2	1	0	1	0	1	0	1	1	3	0	0	0	6	0	7	0	0	0	0	0	0	0	0	0	0
Otu001020	264	0	0	0	0	0	0	0	0	0	0	0	0	0	0	0	0	0	0	0	0	0	0	2	0	2	2	25	0	2	2	0	1	2	12	11	1	9	19	0	1	1	2	0	0	0	0	1	1
Otu001693	263	0	0	0	0	0	0	3	1	0	1	0	4	1	1	0	0	0	0	15	1	7	3	0	1	8	0	6	2	3	3	3	5	1	1	27	17	44	2	2	1	3	1	1	1	1	2	0	2
Otu000717	263	0	0	0	0	0	0	0	0	0	0	0	0	0	0	0	0	0	0	0	0	0	1	0	30	10	13	6	1	0	2	5	20	0	13	4	94	3	16	2	0	0	0	0	0	0	0	0	0
Otu001880	262	2	0	0	1	0	0	0	1	3	0	1	1	0	0	0	0	2	2	0	1	38	8	5	0	2	1	6	7	2	3	7	27	2	0	14	43	12	19	3	1	0	1	0	1	0	0	0	1
Otu001635	262	0	0	0	0	0	0	0	0	0	0	0	0	0	0	0	0	0	0	0	0	1	0	0	0	0	7	0	0	0	56	0	2	0	42	0	0	0	0	0	0	0	0	0	0	0	0	0	0
Otu001927	262	0	0	0	0	0	0	0	0	0	0	0	0	0	0	0	0	0	0	0	1	0	1	1	155	1	42	1	6	0	0	10	14	0	0	0	12	4	4	0	0	0	0	0	0	0	0	0	0
Otu001639	262	0	0	0	1	0	0	0	0	0	0	0	0	0	1	0	0	45	55	0	1	1	1	0	2	1	0	1	0	0	1	0	0	3	0	0	0	0	0	0	0	0	0	1	1	0	0	0	0
Otu002055	262	0	0	0	0	0	0	0	1	2	0	0	1	0	0	0	0	0	2	0	0	0	0	11	0	28	0	24	46	87	12	37	2	0	0	0	0	0	0	0	0	0	0	1	0	0	0	0	0
Otu001546	261	0	0	0	0	0	0	0	0	0	0	0	0	0	0	0	0	0	0	0	0	0	0	17	3	26	11	22	13	11	14	28	9	2	0	0	10	5	1	0	0	0	0	1	0	0	0	0	1
Otu001610	261	0	0	0	0	0	0	0	0	0	0	0	0	0	0	0	0	0	0	0	2	1	0	0	0	0	0	0	0	0	0	0	1	1	0	104	30	17	33	0	0	0	0	0	0	0	0	0	0
Otu001576	261	15	3	0	0	0	0	5	4	5	5	6	0	2	4	1	1	3	1	3	0	1	0	3	6	37	13	7	7	20	8	3	40	6	18	0	0	0	2	0	0	10	0	1	0	1	6	2	2
Otu001573	261	0	1	0	0	0	1	0	14	0	0	0	14	5	0	1	0	1	0	0	0	0	2	3	0	1	5	0	3	1	1	9	16	0	0	0	9	20	1	8	5	1	2	2	3	3	2	0	0
Otu001658	261	2	1	2	1	3	0	12	1	9	1	1	1	2	2	0	3	74	0	8	3	9	1	3	0	0	0	4	0	0	0	0	3	0	0	1	0	0	0	1	3	2	2	0	3	5	1	3	0
Otu001893	261	0	0	0	0	0	0	0	0	0	0	0	0	0	0	0	0	0	3	0	0	0	0	16	0	31	0	59	17	19	11	55	8	1	0	13	0	3	0	0	0	0	0	0	0	0	0	0	0
Otu001162	260	0	0	0	0	0	0	0	0	0	0	0	0	0	0	0	0	0	0	0	0	0	0	0	1	3	8	0	0	0	0	0	4	8	15	0	0	3	4	0	0	0	0	0	0	0	0	0	0
Otu001142	260	18	5	2	11	9	10	23	37	19	13	9	20	23	41	4	7	1	0	0	0	2	0	0	0	0	0	0	0	0	0	0	0	0	0	0	0	0	0	0	0	1	0	0	0	1	0	1	0
Otu000824	260	0	0	0	0	0	0	0	0	0	0	0	0	0	0	0	0	0	0	0	0	0	0	1	0	0	0	0	0	0	0	0	0	0	0	0	0	0	0	0	0	0	0	0	0	0	0	0	0
Otu002056	260	0	0	0	0	0	0	0	0	0	0	0	0	0	0	0	0	1	0	0	0	0	6	1	0	0	0	0	0	0	4	0	1	0	0	35	1	153	19	0	0	0	0	0	0	0	0	0	0
Otu001047	260	1	0	1	3	3	1	4	1	1	3	0	1	1	2	0	0	0	0	0	1	0	0	3	0	0	0	2	0	3	0	5	0	0	0	1	0	6	0	13	22	31	9	23	15	19	19	15	24
Otu001063	260	0	0	0	0	0	0	0	0	0	0	0	0	0	0	0	0	0	0	0	0	0	0	10	8	5	12	0	3	1	13	2	4	4	4	1	2	5	1	0	0	0	0	0	0	0	0	0	0
Otu001575	260	0	1	1	0	0	0	0	6	1	0	3	4	3	1	0	0	0	1	0	0	2	2	141	3	3	0	4	1	4	2	0	2	2	2	2	0	1	3	0	1	18	0	3	5	2	1	4	3
Otu001035	259	0	0	0	0	0	0	0	0	0	0	0	0	0	0	0	0	0	0	0	2	0	0	0	8	0	0	0	0	0	0	0	0	0	0	9	0	0	2	0	0	0	0	0	0	0	0	0	0
Otu001849	259	0	0	0	0	0	0	0	0	0	0	0	0	0	0	0	0	60	80	10	0	15	0	2	0	0	1	0	0	0	0	0	0	0	0	0	0	0	0	0	0	0	0	0	0	0	0	0	0
Otu002108	259	2	2	1	0	0	0	0	0	1	0	0	0	2	0	0	0	5	5	95	4	40	86	0	1	0	0	0	1	1	1	0	0	0	1	5	1	5	0	0	0	0	0	0	0	0	0	0	0
Otu001531	259	1	0	0	4	0	1	0	0	3	2	1	0	1	5	1	6	0	0	0	0	0	0	10	8	23	8	10	14	21	30	18	8	17	0	0	0	0	0	4	2	8	0	1	5	3	6	0	5
Otu001731	259	0	0	0	0	0	0	0	0	0	0	1	0	0	0	0	0	0	1	0	0	0	2	18	0	11	1	36	10	34	73	28	0	1	0	8	0	2	0	0	0	0	0	0	0	0	0	0	0
Otu001311	259	2	0	0	2	0	5	3	1	1	3	0	2	1	2	0	1	0	0	0	1	0	0	10	2	16	14	16	11	23	7	5	8	4	1	0	6	0	0	1	0	1	0	0	0	1	1	0	2
Otu001682	259	3	0	0	0	3	0	1	1	0	5	1	2	2	1	0	0	0	0	0	1	3	1	27	6	14	14	27	21	19	10	36	8	1	0	0	2	0	0	0	0	0	0	0	0	1	1	0	0
Otu001234	258	12	11	3	14	16	12	15	11	17	29	20	15	11	14	4	4	0	1	0	15	0	0	1	0	0	0	1	0	0	0	0	1	0	0	0	0	0	0	1	4	9	1	2	1	1	4	2	2
Otu001209	257	0	0	0	0	0	0	0	0	0	0	0	0	0	0	0	0	0	0	0	0	0	1	0	0	0	0	0	0	1	0	0	0	0	0	14	5	74	6	0	0	0	0	0	0	0	0	0	0
Otu001710	257	0	0	0	0	0	0	0	0	0	0	0	0	0	0	0	0	0	0	0	0	0	1	34	3	35	1	25	8	37	21	43	5	0	0	0	0	8	1	0	0	0	0	0	0	0	0	0	0
Otu001281	256	2	0	0	0	0	0	0	0	0	5	2	1	1	0	0	0	1	3	0	0	0	0	10	2	16	8	10	9	16	6	5	41	0	0	0	12	0	1	2	1	11	0	0	0	1	3	0	2
Otu002377	256	0	0	0	0	0	0	0	0	0	0	0	0	0	0	0	0	0	0	1	0	0	0	1	9	39	2	20	3	0	4	0	37	0	84	0	29	12	14	0	0	0	0	0	0	0	0	0	0
Otu001406	256	9	3	0	2	0	0	0	19	2	1	8	19	13	1	4	2	11	21	0	62	23	4	0	0	0	4	1	0	0	1	1	0	1	0	1	3	0	1	0	0	1	0	2	4	0	4	2	2
Otu001834	256	3	0	0	0	0	0	0	0	0	1	0	0	0	0	0	0	0	1	6	1	1	9	1	0	3	0	9	2	5	0	0	5	0	0	12	8	155	1	0	0	0	0	0	0	0	0	0	0
Otu001720	256	0	2	0	2	4	1	9	1	6	1	2	1	2	10	2	1	12	40	0	0	70	45	0	2	0	3	5	0	1	1	0	1	1	0	1	2	3	3	0	0	2	0	0	0	0	0	0	0
Otu001292	255	0	0	0	0	0	0	0	0	0	0	0	0	0	0	0	0	0	1	0	0	0	0	3	12	6	20	2	1	1	16	1	10	0	9	3	9	0	17	0	0	0	0	0	0	0	0	0	0
Otu002224	255	0	0	0	0	0	0	0	0	0	0	0	0	0	0	0	0	0	0	0	1	0	0	0	2	0	1	0	26	3	0	0	1	1	0	0	167	1	0	0	0	0	2	0	0	0	0	0	1
Otu001772	255	0	0	0	0	0	0	0	0	0	0	0	0	0	0	0	0	0	0	0	1	0	0	4	25	1	28	6	14	5	9	10	19	4	2	11	10	5	53	0	0	2	0	0	0	1	0	0	0
Otu001542	255	5	1	0	1	0	0	1	1	3	0	4	1	2	0	1	0	0	1	0	4	96	9	4	0	0	1	0	0	0	0	1	1	0	0	0	2	0	0	3	4	8	0	3	11	21	9	9	8
Otu002029	254	0	0	0	0	0	0	0	0	0	0	0	0	0	0	0	0	0	0	0	6	0	0	0	0	0	3	0	0	1	0	1	1	0	2	201	1	20	4	0	0	0	0	0	0	0	0	0	0
Otu001229	254	0	0	0	0	0	0	0	0	0	0	0	0	0	0	0	0	0	1	0	0	0	1	0	152	1	2	0	0	0	1	0	0	0	0	1	0	0	0	0	0	0	0	0	0	0	0	0	0
Otu001838	254	0	0	0	0	0	0	0	3	0	0	0	4	0	0	0	0	45	57	0	3	43	26	1	0	0	1	0	0	1	1	0	2	3	1	2	0	0	3	0	5	1	0	3	4	1	2	4	0
Otu000882	254	0	0	0	0	0	0	0	0	0	0	0	0	0	0	0	0	0	0	0	0	0	0	0	0	0	0	0	0	1	0	1	0	0	0	14	0	4	1	0	0	0	0	0	0	0	0	0	0
Otu001206	254	0	0	0	0	0	0	0	0	0	0	0	0	0	0	0	0	0	0	0	0	0	0	0	10	3	9	5	0	1	16	3	2	28	20	0	2	3	7	0	0	0	0	0	0	0	1	0	0
Otu001083	253	0	0	2	1	5	0	2	2	2	3	14	1	4	1	0	3	0	0	0	0	0	0	2	0	0	0	1	0	0	1	0	1	0	0	0	0	0	3	7	19	33	10	19	24	20	16	15	13
Otu002052	253	0	0	0	0	0	0	0	0	0	0	0	0	0	0	0	0	0	0	0	0	4	1	1	0	0	0	2	0	0	0	0	3	0	0	34	28	116	35	0	0	0	0	0	0	0	0	0	0
Otu000746	253	0	0	0	0	0	0	0	0	0	0	0	0	0	0	0	0	0	0	0	0	2	0	1	34	5	0	0	6	0	0	2	9	0	1	12	56	27	76	0	0	0	0	0	0	0	0	0	0
Otu001124	253	4	0	1	2	11	5	2	3	19	11	6	6	1	6	4	2	4	0	0	1	0	0	0	0	0	0	0	0	2	0	0	0	0	0	0	0	0	0	9	17	19	6	11	20	22	10	14	29
Otu001761	253	0	0	0	0	0	0	0	0	0	0	0	0	0	0	0	0	1	0	1	0	0	1	0	0	0	0	0	1	2	0	1	2	1	1	37	9	1	11	0	0	0	1	0	1	0	0	0	1
Otu001987	253	1	0	0	0	1	0	0	1	0	0	1	0	0	0	0	0	0	1	2	0	1	2	21	1	7	3	7	17	51	3	102	7	0	0	0	5	0	0	0	0	4	0	1	0	1	0	0	0
Otu001597	252	1	0	0	0	0	0	0	2	1	0	0	1	0	0	0	0	0	0	1	0	0	0	1	8	21	12	12	12	12	5	3	8	12	3	1	11	9	12	2	1	5	9	4	5	4	0	5	0
Otu002085	252	0	0	0	0	0	0	0	0	0	0	0	0	0	0	0	0	1	0	27	2	50	5	1	1	1	0	46	0	2	0	0	1	0	2	6	2	91	0	0	0	0	0	0	0	0	0	0	0
Otu001376	252	0	0	1	2	1	0	0	0	0	0	0	0	0	0	0	0	0	2	2	0	1	0	5	10	4	21	5	4	3	20	5	1	29	25	1	1	1	2	0	0	2	0	0	0	0	0	0	0
Otu001770	252	0	0	0	0	0	0	0	0	0	0	0	0	0	0	0	0	0	2	2	1	0	0	4	12	18	19	5	15	17	47	30	8	24	5	2	1	0	1	0	0	0	0	0	0	0	0	0	0
Otu001865	252	0	0	0	0	0	0	0	0	0	0	0	0	0	0	0	0	1	1	1	1	2	1	1	2	0	4	0	0	0	0	1	3	3	4	98	6	44	6	0	0	0	0	0	0	0	0	1	0
Otu001786	251	0	0	0	0	0	0	0	0	0	0	0	0	0	0	0	0	0	0	0	1	0	0	0	1	0	6	2	2	6	5	9	2	2	8	116	3	15	22	0	0	0	2	2	1	1	0	1	1
Otu001861	251	0	0	0	0	0	0	0	0	0	0	0	0	0	0	0	0	17	2	0	0	44	4	1	0	3	0	6	0	0	0	0	7	1	1	47	2	13	40	0	0	0	0	0	0	0	0	0	0
Otu001700	250	0	0	0	0	0	0	0	0	0	0	0	0	0	0	0	0	0	0	0	2	0	1	1	0	0	0	0	0	0	0	0	4	0	0	109	0	52	8	0	0	0	1	0	0	0	0	0	0
Otu001603	250	8	3	1	2	3	4	17	7	14	5	2	9	6	0	3	3	4	7	25	57	0	15	0	0	0	2	0	1	0	1	1	2	0	1	10	0	25	0	0	0	0	0	0	1	0	0	0	1
Otu001232	250	0	0	0	0	1	0	0	0	0	0	0	1	0	1	0	0	0	0	1	2	0	2	2	1	1	2	12	5	34	14	18	9	1	0	1	3	0	0	0	1	2	0	0	1	2	0	1	1
Otu001425	250	1	0	0	0	5	0	0	9	4	4	11	11	1	1	0	1	1	1	0	2	0	0	27	1	7	1	16	5	13	7	49	7	0	0	0	0	0	1	6	8	11	1	1	2	1	4	5	11
Otu001688	250	3	1	0	0	0	0	0	0	0	0	2	0	0	0	0	0	8	0	6	0	2	0	1	3	0	0	0	0	0	1	1	16	0	0	42	4	10	19	0	1	1	2	0	0	0	1	1	0
Otu002051	250	0	0	0	0	0	0	0	0	0	0	0	0	0	0	0	0	7	106	0	0	129	0	2	1	0	1	0	0	0	1	0	0	0	0	0	2	0	0	0	0	0	0	0	0	0	0	0	0
Otu001203	250	0	0	0	1	1	0	0	0	0	0	0	0	0	0	0	0	0	1	0	1	0	0	16	1	4	1	6	8	15	32	23	9	0	4	1	0	0	0	0	0	1	0	0	0	1	0	0	0
Otu001936	250	4	0	0	6	14	2	3	0	0	0	0	1	0	0	0	0	1	2	146	2	0	4	0	0	2	0	0	0	0	0	1	1	0	5	0	4	0	1	0	0	1	1	0	0	0	0	0	1
Otu001803	249	0	0	0	0	0	0	0	0	0	0	0	0	0	0	0	0	0	0	0	0	0	0	0	5	6	7	28	12	1	0	1	0	3	4	10	8	14	8	0	2	2	7	9	3	9	3	0	9
Otu001898	249	1	2	1	2	4	5	2	3	6	3	3	6	7	2	0	4	2	13	6	6	16	3	6	10	22	4	14	10	3	2	4	17	10	7	19	1	14	9	0	0	0	0	0	0	0	0	0	0
Otu002381	249	0	0	0	0	0	0	0	0	0	0	0	0	0	0	0	0	0	0	0	0	2	0	0	4	6	0	2	0	0	1	0	5	1	0	0	185	10	14	0	0	0	1	0	0	0	0	0	0
Otu001219	248	1	0	2	1	2	0	1	5	0	8	5	0	2	1	0	0	0	2	0	0	0	0	11	1	4	11	1	3	19	5	0	9	4	1	0	0	0	0	8	0	12	1	0	3	4	4	1	3
Otu001301	247	0	0	0	0	0	1	0	0	0	0	0	0	0	0	0	0	0	0	1	0	0	0	13	5	30	31	13	0	16	18	3	14	4	7	6	0	0	0	1	0	0	0	0	0	0	0	0	0
Otu001366	247	0	0	0	0	0	0	0	0	0	0	0	0	0	0	0	0	0	0	0	0	1	0	1	1	0	0	14	0	0	1	5	48	0	1	8	148	5	9	0	0	0	0	0	0	0	0	0	0
Otu001937	247	0	0	0	0	0	0	1	0	0	0	0	0	0	0	0	0	0	0	0	0	0	0	0	0	0	0	0	0	0	0	0	0	0	0	0	0	0	0	0	0	0	1	0	0	0	0	0	2
Otu001758	247	1	4	0	1	0	0	2	0	0	0	0	2	0	0	0	2	0	0	1	0	1	0	13	8	17	4	14	52	18	13	42	21	0	1	1	0	0	2	0	1	0	1	0	1	0	1	0	3
Otu001503	247	0	0	0	0	0	0	0	0	0	0	0	0	0	0	0	0	0	0	1	2	0	1	5	0	11	1	3	39	39	42	27	4	4	0	0	2	1	0	0	0	0	1	0	0	0	0	0	0
Otu002131	247	1	0	0	0	0	0	0	0	0	0	0	0	1	0	0	0	0	2	0	0	0	1	2	2	0	9	0	3	2	11	19	37	1	12	21	25	6	59	1	0	0	0	0	0	1	0	1	0
Otu001011	246	0	0	0	0	0	0	0	0	0	0	0	0	0	0	0	0	0	0	0	0	0	0	0	0	2	0	0	0	0	4	0	1	0	0	1	0	2	4	0	0	0	0	0	0	0	0	0	0
Otu001738	246	0	0	0	0	0	0	0	0	0	0	0	0	0	0	0	0	0	0	1	0	0	1	21	2	18	9	26	30	47	10	14	5	5	8	0	1	0	2	0	1	0	0	0	0	0	0	0	0
Otu001023	246	0	0	0	0	0	0	0	0	0	0	0	0	1	0	0	0	1	0	0	0	1	0	1	19	11	7	13	4	0	18	6	33	0	0	3	66	1	20	0	0	0	0	0	1	0	0	0	0
Otu001401	245	3	0	1	0	1	0	8	22	2	0	2	22	5	0	3	0	1	2	1	5	65	8	0	0	0	0	0	1	1	1	0	5	0	0	0	3	0	0	1	4	2	1	1	6	6	1	2	3
Otu001497	245	2	2	0	1	0	0	0	3	0	3	0	1	2	0	0	1	0	3	3	0	0	3	19	4	6	3	3	10	52	16	30	4	4	2	0	3	0	0	5	2	14	0	1	0	3	6	0	3
Otu002037	245	0	0	0	0	0	0	0	0	0	0	0	0	0	0	0	0	67	72	0	2	0	0	0	0	0	0	0	0	0	0	0	2	5	1	67	7	0	0	0	0	0	0	0	0	0	0	0	0
Otu002105	245	0	0	0	0	0	0	0	0	0	0	0	0	0	0	0	0	1	0	0	4	0	0	0	0	0	0	0	0	0	2	0	0	1	1	205	2	11	3	0	0	0	0	0	0	0	0	0	0
Otu001817	244	0	0	0	0	0	0	0	0	0	0	0	0	0	0	0	0	0	0	1	0	0	0	15	0	9	2	17	15	16	32	29	20	0	0	23	0	16	3	0	0	0	0	0	0	0	0	0	0
Otu001708	243	2	0	0	0	0	0	1	7	2	0	0	19	20	0	0	0	0	101	2	0	20	3	0	0	0	0	0	0	0	0	0	0	1	0	0	0	0	0	3	0	0	13	2	0	0	1	0	0
Otu001820	243	0	0	0	0	0	0	0	0	0	0	0	0	0	0	0	0	0	1	0	0	0	0	2	2	15	7	1	3	1	22	40	12	1	12	25	7	25	9	0	0	0	0	0	0	0	0	0	0
Otu001985	243	0	0	0	0	0	0	0	0	0	0	0	0	0	0	0	0	99	0	56	1	0	10	0	0	0	2	4	0	0	0	0	0	0	0	4	0	0	0	0	0	0	2	0	0	0	0	0	0
Otu001261	243	10	8	22	37	9	15	3	3	15	18	22	10	6	27	12	10	2	7	0	5	0	1	0	0	0	0	0	0	0	0	0	0	0	0	0	1	0	0	0	0	0	0	0	0	0	0	0	0
Otu001094	242	0	0	0	0	0	0	0	0	0	0	0	0	0	0	0	0	1	12	0	0	0	0	0	0	0	0	0	0	0	0	0	0	0	0	0	0	0	0	15	10	20	10	59	9	16	17	11	43
Otu001796	242	0	0	0	0	0	0	0	0	0	0	0	0	0	0	0	0	0	0	1	0	0	2	8	1	7	2	18	0	1	0	0	11	8	20	22	7	57	36	0	0	0	0	0	0	0	0	0	0
Otu002292	242	0	0	0	0	0	0	0	0	0	0	0	0	0	0	0	0	0	0	0	0	0	0	231	0	0	2	1	0	1	0	1	1	0	0	0	0	0	5	0	0	0	0	0	0	0	0	0	0
Otu001400	241	0	0	0	0	0	0	0	0	0	0	0	0	0	0	0	0	0	0	0	0	0	0	5	0	5	12	2	0	1	5	6	2	6	4	5	0	11	45	0	2	1	0	0	0	0	0	0	0
Otu001647	241	0	0	0	0	0	0	0	0	0	0	0	0	0	0	0	0	0	0	0	1	0	0	25	0	11	1	22	9	24	6	30	18	0	0	13	22	5	1	0	0	0	0	0	0	0	0	0	0
Otu001677	241	0	0	0	0	1	0	4	42	2	2	3	15	0	0	0	1	0	0	0	142	0	0	0	0	0	5	0	3	7	5	1	0	0	0	2	0	0	0	0	0	1	0	1	0	2	0	0	0
Otu001871	241	0	0	0	0	0	0	0	0	0	0	0	0	0	0	0	0	0	0	0	0	0	0	1	0	0	0	1	0	0	1	0	8	0	0	22	41	79	21	0	0	0	0	0	0	0	0	0	0
Otu001965	241	1	1	0	0	2	0	0	0	0	0	0	0	0	0	0	0	0	0	1	4	0	1	10	0	0	15	0	3	28	0	8	0	2	3	82	3	22	13	0	1	17	0	0	1	0	3	0	1
Otu001403	240	0	0	0	0	0	0	0	0	0	0	0	0	0	0	0	0	0	0	0	0	0	0	7	4	9	14	2	0	4	12	3	3	9	5	1	1	1	1	0	0	0	0	0	0	0	0	0	0
Otu002261	240	0	0	0	0	0	0	0	0	0	0	0	0	2	0	0	0	0	0	0	4	1	0	0	5	6	6	3	3	4	8	8	11	7	8	114	10	8	10	0	1	0	0	1	1	0	1	0	0
Otu001243	240	7	25	3	4	5	5	13	12	54	15	15	26	16	12	5	8	0	2	2	0	2	9	0	0	0	0	0	0	0	0	0	0	0	0	0	0	0	0	0	0	0	0	0	0	0	0	0	0
Otu001477	240	0	0	0	0	0	0	0	0	0	0	0	0	0	0	0	0	0	0	0	1	0	0	7	3	11	17	1	0	2	6	2	4	31	11	27	9	9	6	0	0	2	0	0	0	0	0	0	0
Otu001696	240	0	0	0	0	0	0	0	0	0	0	0	0	0	0	0	0	0	0	0	0	0	0	0	2	0	0	0	0	0	2	0	1	0	0	0	0	0	0	0	0	1	2	0	2	0	0	1	2
Otu002063	240	0	0	0	0	0	0	0	0	0	0	0	0	0	0	0	0	4	1	2	2	1	0	0	0	0	0	2	0	0	0	3	18	0	1	88	29	30	29	0	0	0	0	0	0	0	0	0	0
Otu002127	240	0	0	0	0	0	0	0	0	0	0	0	0	0	0	0	0	0	1	1	0	0	1	18	3	8	6	15	32	6	10	44	32	1	3	22	6	13	3	0	0	0	0	0	0	0	0	0	0
Otu001563	239	1	0	0	1	0	1	0	2	2	0	0	0	1	1	0	0	0	0	0	0	1	1	36	0	5	2	8	33	47	8	34	0	2	0	4	0	3	1	4	1	12	0	1	3	2	5	2	1
Otu002266	239	0	0	0	0	0	0	0	0	0	0	0	0	0	0	0	0	0	0	0	0	0	0	0	1	48	8	12	17	1	4	5	21	14	26	12	19	14	17	0	0	0	2	0	1	0	0	1	0
Otu002053	239	0	0	0	0	0	0	0	1	0	0	0	2	2	0	0	0	17	70	0	25	45	51	0	2	1	1	1	0	0	0	1	2	0	0	1	4	5	6	0	0	0	0	0	0	0	0	0	0
Otu001784	238	0	0	0	0	0	0	0	0	0	0	0	0	0	0	0	0	0	0	0	0	1	0	3	0	0	0	0	0	0	0	0	0	0	3	3	33	0	183	0	0	0	1	0	0	0	0	0	0
Otu002025	238	1	0	0	0	0	0	0	0	0	0	0	0	0	0	0	1	2	25	3	1	6	192	0	0	0	2	1	0	1	1	0	1	0	0	0	0	1	0	0	0	0	0	0	0	0	0	0	0
Otu001349	237	1	0	1	1	1	4	0	1	0	2	0	3	0	1	0	0	0	0	1	2	0	0	3	4	12	11	12	3	1	12	7	9	7	0	0	5	1	4	0	0	3	1	1	0	1	2	0	2
Otu001391	237	43	21	12	22	14	8	21	26	9	10	7	9	10	5	7	2	2	0	0	2	0	0	0	1	0	0	0	0	0	0	1	0	0	0	0	1	0	0	0	0	0	0	0	0	0	0	0	0
Otu001934	237	0	0	0	0	0	0	0	0	0	0	0	0	0	0	0	0	0	0	0	0	0	0	6	0	0	0	0	0	0	0	0	0	2	0	3	1	0	216	0	0	0	0	0	0	0	0	0	0
Otu001846	236	0	0	0	0	0	0	0	0	0	0	0	5	0	0	0	0	0	0	0	1	0	0	11	1	1	5	18	20	18	9	25	14	1	0	10	32	5	4	0	0	0	0	0	0	0	0	0	0
Otu001622	236	3	0	0	1	4	0	4	9	2	6	3	9	1	0	1	0	0	0	0	2	0	1	5	7	19	5	14	5	32	0	13	29	6	5	0	1	0	0	2	1	19	1	2	2	4	3	1	1
Otu001608	236	1	0	0	0	0	0	0	2	0	0	0	0	1	0	0	1	0	0	0	0	9	1	7	1	19	4	1	7	3	9	4	36	0	0	1	25	46	9	0	0	0	0	0	0	0	0	0	0
Otu002120	236	0	0	0	0	0	0	0	0	0	0	0	0	0	0	0	0	0	0	0	0	0	0	0	1	0	5	0	1	2	16	2	2	6	7	146	5	12	12	0	0	0	0	0	0	0	0	0	0
Otu001423	235	1	2	1	9	1	0	0	36	12	8	44	17	4	2	1	2	0	1	1	0	18	9	4	0	0	0	0	0	0	3	0	0	0	0	0	0	0	0	2	1	0	4	7	2	10	2	3	0
Otu002235	235	0	0	0	0	0	0	0	0	0	0	0	0	0	0	0	0	0	1	0	1	2	1	6	0	13	0	75	1	1	1	0	20	3	0	0	63	12	1	0	1	3	0	0	0	0	1	0	0
Otu002047	235	0	0	0	0	0	0	0	0	0	0	1	0	0	1	0	0	0	7	1	1	160	16	2	5	2	3	4	2	4	6	4	2	0	0	0	9	0	0	0	0	0	1	1	0	0	0	0	0
Otu002111	235	0	0	0	0	0	0	0	0	0	0	0	0	0	0	0	0	0	0	0	2	0	1	0	0	2	1	1	0	1	0	3	4	1	1	111	1	66	5	0	0	0	0	0	0	0	0	0	0
Otu001277	235	0	0	0	0	0	0	0	0	0	0	1	0	0	0	0	0	0	1	0	0	0	2	4	3	16	13	3	1	1	6	0	6	17	22	1	16	3	0	0	0	1	0	0	0	1	0	0	1
Otu001932	235	0	0	0	0	0	0	0	0	0	0	0	0	0	0	0	0	0	0	0	0	0	0	0	0	0	0	0	0	0	0	0	0	0	0	0	0	0	0	0	0	0	0	0	0	0	0	1	0
Otu001848	235	6	2	0	0	0	0	0	6	2	7	3	0	3	1	0	0	51	20	4	5	7	57	0	0	0	2	0	0	5	3	9	1	0	0	2	0	2	0	1	0	1	1	0	0	0	0	0	0
Otu002050	235	1	0	0	0	0	0	0	1	0	2	1	6	0	0	0	0	0	0	0	5	0	0	6	0	8	0	2	32	31	6	87	45	0	0	0	0	0	0	0	0	0	0	0	0	0	0	0	0
Otu001373	234	0	0	0	0	0	0	0	0	0	0	0	0	0	0	0	0	0	0	0	0	0	0	5	3	2	12	1	2	0	5	0	0	20	5	5	5	18	31	0	0	0	0	0	0	0	0	0	0
Otu001250	234	2	0	10	1	7	2	1	2	0	1	1	0	2	1	6	8	1	2	44	0	1	19	0	0	0	0	0	0	0	0	1	0	0	3	0	0	1	0	0	0	0	0	0	1	0	1	0	1
Otu001420	234	0	0	0	1	0	1	1	0	1	0	0	0	0	1	0	0	0	2	0	0	0	0	10	1	13	7	12	15	10	14	6	11	4	3	5	21	3	2	0	1	2	0	0	0	0	0	0	0
Otu001267	233	0	0	0	0	0	0	0	0	0	0	0	0	0	0	0	0	0	0	0	0	0	1	4	0	0	0	6	1	0	0	0	0	0	0	1	0	80	7	0	0	0	0	0	0	0	0	0	0
Otu002066	233	0	0	0	0	0	0	0	0	0	0	0	0	0	0	0	0	0	1	0	1	1	1	20	3	22	2	19	27	29	5	38	8	0	0	3	1	25	2	0	0	0	0	0	0	0	0	0	0
Otu000958	233	0	0	0	0	0	0	0	3	2	0	1	3	1	0	0	0	0	0	1	1	0	0	0	0	7	0	2	10	4	2	3	1	0	0	0	0	0	0	1	0	0	0	1	0	0	0	0	1
Otu001816	233	5	7	1	4	2	0	2	15	1	2	4	5	13	0	0	3	11	14	81	45	1	1	0	0	0	1	0	0	0	0	0	0	1	3	2	0	0	0	2	3	0	1	3	0	0	0	0	0
Otu002078	233	1	0	0	0	0	0	0	0	0	0	0	0	0	0	0	0	0	2	0	0	1	1	22	3	23	1	33	43	32	13	29	6	7	0	0	0	3	0	0	0	1	0	0	0	1	1	0	0
Otu001812	232	2	0	0	0	0	0	0	9	0	5	0	1	0	0	0	0	0	1	0	0	0	1	138	2	1	4	0	1	11	3	3	9	0	0	0	0	0	1	3	1	2	0	0	0	2	0	24	3
Otu001350	232	35	12	1	6	32	11	6	21	25	14	14	5	1	0	0	1	13	8	5	5	0	14	0	0	0	0	0	0	0	0	0	1	0	0	0	0	0	0	0	0	1	0	0	0	0	0	0	0
Otu001551	232	0	0	0	0	0	0	0	0	0	0	0	0	0	0	0	0	0	1	1	1	0	0	0	118	38	0	0	0	2	0	4	17	0	0	0	0	1	0	0	0	0	0	0	0	0	0	0	0
Otu001411	231	8	4	4	6	8	6	3	4	7	9	9	4	9	5	2	5	0	51	0	10	0	0	3	1	0	1	7	4	2	1	1	3	2	0	6	6	0	0	0	0	0	0	0	0	0	0	0	0
Otu001852	231	0	0	0	0	0	0	0	0	0	0	0	1	0	0	0	0	0	0	0	0	1	1	6	4	8	6	2	10	30	34	29	1	17	2	0	20	0	2	0	0	0	0	0	0	0	0	0	0
Otu001549	231	5	2	1	0	1	3	2	3	2	2	2	0	5	1	3	0	0	0	1	3	0	0	5	0	0	1	2	12	17	3	21	15	3	1	34	18	6	0	5	1	5	0	0	1	3	1	2	4
Otu001443	230	2	0	1	0	0	1	0	10	4	9	2	6	4	3	1	1	0	0	1	1	0	0	3	4	12	7	9	9	43	5	16	13	4	18	0	0	0	0	0	0	5	2	1	2	3	1	1	1
Otu002152	230	0	0	0	0	0	0	0	0	0	0	0	0	0	0	0	0	0	0	0	0	0	1	0	0	0	1	1	1	19	171	26	1	0	0	0	0	0	0	0	0	0	0	0	0	0	0	0	0
Otu000832	230	0	0	0	0	0	0	0	0	0	0	0	0	0	0	0	0	0	0	0	0	0	0	0	0	0	0	1	0	0	0	0	0	0	0	0	0	0	0	0	0	0	0	0	0	0	0	0	1
Otu001809	230	0	0	0	0	0	0	0	0	0	0	0	0	0	0	0	0	0	1	0	0	5	7	14	1	4	3	22	2	1	1	2	5	3	3	17	11	4	2	0	0	0	1	2	1	1	1	1	0
Otu001913	230	0	0	0	0	0	0	0	0	0	0	0	1	2	0	0	0	0	0	0	2	6	1	4	5	25	8	16	8	7	9	17	10	7	2	12	27	10	13	0	2	1	0	2	0	1	0	0	3
Otu001689	229	0	0	0	0	0	0	0	0	0	0	0	0	2	0	0	0	0	0	0	0	0	0	3	1	18	0	0	1	2	2	0	3	1	0	21	1	90	6	0	0	0	0	0	0	0	0	0	0
Otu001879	229	0	0	0	0	0	0	0	0	0	0	0	0	0	0	0	0	0	0	0	0	0	0	0	0	0	1	1	0	1	0	1	6	0	1	81	0	43	17	0	0	0	0	0	0	0	0	0	0
Otu001105	229	0	0	0	0	0	0	0	0	0	0	0	0	0	1	0	1	5	0	23	0	0	6	2	7	9	2	10	1	0	1	0	1	11	12	1	21	0	1	0	0	0	0	0	0	0	0	0	1
Otu001904	229	0	0	0	0	0	0	0	0	0	0	0	0	0	0	0	0	1	0	0	1	0	1	19	0	1	0	8	18	13	0	7	28	1	0	9	49	31	2	0	0	0	0	0	0	0	0	0	0
Otu001673	229	0	1	0	1	1	0	0	0	1	0	0	1	1	0	0	0	0	0	0	0	0	0	16	4	19	5	21	14	45	11	17	27	0	0	0	0	0	0	0	4	2	0	0	3	0	2	0	4
Otu001421	229	0	0	0	0	0	0	0	0	0	0	0	0	0	0	0	0	0	0	0	0	0	1	0	0	0	0	1	0	0	1	0	0	0	0	1	1	103	27	0	0	0	0	0	0	0	0	0	0
Otu001832	229	0	0	0	0	0	0	0	0	0	1	0	0	0	0	0	0	0	0	0	0	0	1	0	0	0	0	0	0	0	1	1	5	1	1	30	3	57	46	0	0	0	0	0	0	0	0	0	0
Otu002337	228	0	0	0	0	0	0	0	0	0	0	0	0	3	0	0	0	0	0	0	0	0	5	0	1	0	1	0	0	0	1	0	4	0	0	8	5	176	16	0	0	0	0	0	0	0	0	0	0
Otu002156	228	0	0	0	0	0	0	0	0	0	0	0	0	0	0	0	0	26	6	3	4	10	43	0	0	0	0	0	0	0	0	2	0	2	0	122	1	0	1	0	0	0	0	0	0	1	0	0	0
Otu001514	228	0	2	0	5	2	2	3	0	0	0	1	0	5	4	0	1	1	2	0	1	0	1	7	1	0	1	1	0	18	6	27	7	1	1	18	1	2	1	7	6	24	0	3	1	8	17	2	1
Otu001807	228	12	6	0	0	2	0	4	2	0	0	0	0	1	0	1	1	0	2	2	8	48	9	0	1	7	11	5	4	4	2	4	12	8	0	3	4	34	6	0	0	0	0	0	0	1	0	0	0
Otu001899	228	0	0	0	0	0	2	0	0	0	0	0	0	0	0	0	0	0	0	0	1	0	2	0	0	0	2	0	0	0	3	8	10	0	0	12	7	36	89	0	0	0	0	0	0	0	0	0	0
Otu002004	227	0	0	0	0	0	0	0	0	0	0	0	0	0	0	0	0	0	0	0	3	0	0	0	12	16	6	9	22	3	0	0	0	7	7	80	5	9	10	2	1	1	1	7	0	2	1	0	1
Otu001099	227	0	0	0	0	0	0	0	0	0	0	0	0	0	0	0	0	0	1	0	0	0	0	1	1	0	1	0	0	0	0	0	0	5	23	3	0	0	0	0	0	0	0	0	0	0	0	0	0
Otu001991	227	0	0	0	0	0	0	0	0	0	0	0	0	0	0	0	0	0	1	0	0	0	0	31	0	30	1	35	30	18	20	39	9	0	1	0	1	0	0	1	0	0	0	0	0	0	0	0	0
Otu001296	227	4	1	0	5	7	0	3	1	1	2	0	0	2	6	0	0	0	1	0	1	0	0	37	1	4	3	0	0	7	1	2	0	2	0	0	0	0	0	14	4	39	1	1	3	20	37	3	4
Otu000885	227	0	0	0	0	0	0	1	0	0	0	0	0	0	0	0	0	0	0	0	0	0	0	0	0	0	0	0	0	0	0	0	0	0	0	0	0	0	0	0	0	0	0	1	0	0	0	0	7
Otu001473	226	0	0	0	0	0	0	0	0	0	0	0	0	0	0	0	0	0	0	0	0	0	2	1	0	5	3	0	0	0	1	0	1	0	4	48	2	18	45	0	0	0	0	0	0	0	0	0	0
Otu001145	226	0	0	0	0	0	0	0	0	0	0	0	0	0	0	0	0	0	0	0	0	0	0	1	6	14	8	1	0	0	2	0	5	7	1	0	1	0	0	0	0	0	0	0	0	0	0	0	0
Otu002184	226	0	0	0	0	0	0	0	0	0	0	0	0	0	0	0	0	0	0	0	0	1	0	0	0	0	0	0	0	0	0	0	3	0	2	0	178	1	16	0	0	0	1	0	0	0	0	0	0
Otu001811	226	0	0	0	0	0	0	0	0	0	0	0	0	0	0	0	0	0	0	0	1	0	0	9	0	0	0	17	23	33	25	38	7	0	0	6	6	8	0	0	0	0	0	0	0	0	0	0	0
Otu001326	225	33	18	0	6	0	1	3	31	3	1	6	21	63	1	2	1	4	4	0	2	5	0	0	0	0	0	0	0	0	0	0	2	0	1	1	0	0	0	0	2	4	0	2	2	1	1	0	3
Otu001456	225	16	22	4	23	2	4	15	9	9	12	10	15	4	8	6	4	0	0	9	1	0	8	7	0	1	0	1	2	22	0	2	2	0	2	0	0	1	0	0	0	0	1	0	0	0	1	0	0
Otu001933	225	0	0	0	0	0	0	0	0	0	0	0	0	0	0	1	0	0	2	1	2	1	0	37	0	4	6	29	16	23	7	13	6	3	15	7	0	8	1	0	0	0	0	0	0	0	0	0	0
Otu001377	225	0	0	0	0	0	0	0	0	2	2	0	0	1	0	0	0	0	0	0	2	1	1	2	3	6	1	8	9	12	12	2	6	8	6	9	13	4	3	1	1	2	0	0	0	2	3	1	0
Otu001659	224	0	0	0	0	0	0	0	0	0	0	0	0	0	0	0	0	0	0	0	0	0	0	0	0	0	0	0	0	0	0	0	0	3	0	0	0	0	0	1	0	2	1	3	2	0	0	5	1
Otu001843	224	0	0	0	0	0	0	0	0	0	2	0	0	0	0	0	0	0	1	1	3	7	1	1	3	1	2	4	9	9	10	15	20	7	0	16	34	23	7	1	0	0	0	0	0	1	0	0	0
Otu001167	224	0	0	0	0	0	0	0	0	0	0	0	0	0	0	0	0	0	0	0	0	0	0	0	0	0	0	0	0	3	0	4	0	0	0	0	0	0	0	11	15	15	18	26	14	17	24	11	29
Otu002046	224	0	0	0	0	0	0	0	0	0	0	0	0	0	0	0	0	0	0	0	0	4	0	1	0	0	0	0	0	0	0	0	0	0	0	0	180	0	37	0	0	0	0	0	0	0	0	0	0
Otu001029	223	0	0	0	0	0	0	0	0	0	0	0	0	0	0	0	0	0	0	0	0	0	0	1	0	2	0	1	0	0	0	0	2	0	0	2	1	24	6	0	0	0	1	0	0	0	0	0	0
Otu001192	223	0	0	0	0	0	0	0	0	0	0	0	0	0	0	0	0	0	0	0	0	0	0	0	0	0	0	0	0	0	0	0	0	0	0	0	0	0	0	0	0	0	0	0	0	0	0	0	0
Otu002019	223	0	0	1	0	0	0	2	5	0	4	4	1	3	0	0	0	0	0	8	1	1	1	23	1	2	1	4	10	14	0	117	7	0	0	1	0	5	1	0	0	0	0	0	1	0	0	0	1
Otu001437	222	1	3	2	0	0	1	10	32	48	18	17	15	1	1	3	3	0	0	0	3	16	0	0	0	0	1	0	1	0	0	0	0	0	0	0	0	0	0	0	2	0	10	2	5	2	1	0	0
Otu001112	222	5	2	2	3	2	5	3	13	5	3	2	11	5	4	2	2	1	0	0	0	0	0	0	0	0	0	0	0	0	0	0	0	0	0	0	0	0	0	9	21	29	5	11	20	16	12	7	15
Otu001596	222	0	0	0	0	0	0	0	0	0	0	0	0	0	0	0	0	15	2	12	2	0	4	0	0	0	0	0	0	3	0	0	0	0	0	17	15	27	6	0	0	0	0	1	0	0	0	0	0
Otu001527	222	7	1	1	2	4	2	12	10	6	8	0	9	31	1	3	0	6	58	1	2	32	5	0	1	5	1	0	0	0	0	0	1	3	0	0	1	0	0	1	1	2	0	0	0	0	2	0	0
Otu001919	221	0	0	0	0	0	0	0	0	0	0	0	0	0	0	0	0	0	1	0	1	0	0	2	2	12	1	89	49	20	11	6	2	0	0	0	0	1	1	0	0	0	0	0	0	0	0	0	0
Otu001334	221	0	0	0	0	0	0	0	0	0	0	0	0	0	0	0	0	0	2	1	0	0	0	0	11	0	12	0	0	0	4	0	0	27	34	0	0	0	0	0	0	0	0	0	0	0	1	0	0
Otu001393	221	0	0	0	0	0	0	0	0	0	0	0	0	0	0	0	0	0	0	0	0	0	1	7	1	26	3	1	2	1	11	1	2	2	1	0	0	14	10	0	0	0	0	0	0	0	0	0	0
Otu002334	220	0	0	0	0	0	0	0	0	0	0	0	0	0	0	0	0	1	0	0	4	0	0	0	0	0	0	0	0	0	0	0	0	1	1	187	1	20	1	0	0	0	0	0	0	0	0	0	0
Otu002010	220	0	0	0	0	0	0	0	0	0	0	0	0	0	0	0	0	8	0	3	0	0	0	0	0	0	0	0	0	0	1	0	7	0	0	138	0	39	0	0	0	0	0	0	0	0	0	0	0
Otu001009	220	1	1	0	0	2	0	0	5	0	0	0	2	0	0	0	0	0	1	0	0	1	0	0	0	0	0	0	0	0	0	0	0	0	0	0	0	0	0	0	2	6	0	4	22	1	0	0	0
Otu002251	220	0	0	0	0	1	0	0	2	0	0	0	0	0	0	0	0	0	0	0	0	0	1	24	0	4	0	1	1	75	6	74	2	0	0	0	0	17	1	0	0	0	0	0	0	0	0	0	1
Otu001540	220	14	0	0	1	0	0	2	20	4	1	2	23	14	0	0	0	0	0	1	3	2	2	5	0	5	0	0	8	7	4	12	18	1	0	3	5	31	0	3	2	0	0	0	0	0	2	3	3
Otu001432	220	0	0	0	0	0	0	0	0	0	0	0	0	0	0	0	0	0	1	0	0	0	0	1	1	5	8	3	9	13	53	10	1	4	5	0	0	0	0	1	0	2	0	0	0	1	0	0	0
Otu001402	219	42	10	2	1	2	1	10	35	22	6	3	19	20	2	0	3	2	0	0	0	0	0	0	1	0	1	0	0	4	0	15	6	0	0	0	0	0	0	1	1	3	0	2	0	2	1	0	1
Otu001882	218	0	0	0	0	0	0	0	0	0	0	0	0	0	0	0	0	0	1	0	1	0	0	15	0	21	1	25	39	34	3	11	3	0	0	3	5	6	8	0	0	0	0	0	0	0	0	0	0
Otu001513	218	3	4	0	0	1	0	6	52	1	6	0	32	34	0	0	0	0	0	0	65	7	2	0	0	0	1	0	2	0	0	0	1	0	0	1	0	0	0	0	0	0	0	0	0	0	0	0	0
Otu002282	218	0	0	0	0	0	0	0	0	0	0	0	0	0	0	0	0	0	0	1	0	0	1	7	0	0	18	10	8	30	5	10	1	15	29	0	0	45	3	0	0	0	0	0	0	0	0	0	0
Otu001405	218	2	1	1	0	0	0	0	7	4	8	1	2	2	0	0	0	1	0	1	1	0	0	5	0	23	7	0	4	6	5	7	20	2	0	0	14	1	2	1	1	0	0	0	0	0	0	0	0
Otu001797	218	0	0	0	0	0	0	0	0	0	0	0	0	0	0	0	0	0	0	0	0	0	0	0	0	0	0	0	0	0	0	0	0	0	0	1	0	0	0	0	0	1	1	0	0	0	0	0	1
Otu002191	218	0	0	0	0	0	0	0	0	0	0	0	0	0	0	0	0	0	0	0	1	0	0	18	0	1	1	21	49	60	2	42	17	0	0	0	0	0	0	0	0	0	0	0	0	0	0	0	0
Otu002378	217	0	0	0	0	0	0	0	0	0	0	0	0	0	0	0	0	0	0	0	1	0	0	0	1	1	1	72	3	1	0	0	0	21	23	28	11	15	16	1	0	1	0	2	1	0	2	1	0
Otu001641	217	0	0	0	0	0	0	0	0	0	0	0	0	0	0	0	0	0	0	0	1	0	0	1	0	0	6	2	0	3	1	2	10	3	0	0	2	3	58	0	0	3	0	0	0	1	0	0	0
Otu001484	217	0	0	0	0	0	0	0	0	0	0	0	0	0	0	0	0	0	0	0	1	0	0	1	0	0	0	0	0	2	0	0	48	2	0	49	3	29	12	0	0	0	0	0	0	0	0	0	0
Otu001695	217	0	0	0	1	0	0	0	10	0	2	0	24	1	0	0	0	0	2	0	2	0	0	0	0	1	0	0	12	29	8	35	62	0	0	0	0	0	0	0	0	0	0	0	0	0	0	1	0
Otu001857	217	0	0	0	0	0	0	0	0	0	0	0	0	0	0	0	0	0	0	1	0	2	0	1	0	0	0	1	0	0	0	2	0	1	0	1	4	93	55	0	0	0	0	0	0	0	0	0	0
Otu001714	217	0	0	0	0	4	0	0	1	0	0	1	2	1	1	0	1	0	1	0	1	0	1	2	7	11	34	6	6	12	12	7	19	5	4	2	12	2	7	1	0	0	0	0	0	2	1	0	0
Otu001464	217	0	0	0	0	0	0	0	0	0	0	0	0	0	0	0	0	0	0	2	0	0	0	8	5	2	25	4	4	2	30	0	3	2	26	0	1	0	2	0	0	0	0	0	0	0	0	0	0
Otu001616	217	0	0	0	0	0	1	0	0	1	0	0	0	0	0	0	0	0	2	0	0	0	1	2	6	17	11	1	0	0	6	1	21	9	10	16	14	16	11	1	1	0	3	0	0	1	0	3	1
Otu002014	217	0	0	0	0	0	0	0	0	0	0	0	0	0	0	0	0	0	0	0	0	1	3	4	0	0	0	0	0	0	1	1	1	0	3	8	4	72	67	0	0	0	0	0	0	0	0	0	0
Otu002034	217	0	0	0	0	0	0	0	0	6	0	0	0	0	0	0	0	0	1	0	0	0	0	9	0	3	0	5	50	57	3	35	17	1	0	2	1	8	0	0	0	0	0	0	0	0	0	0	1
Otu001371	216	4	0	1	3	3	0	1	10	5	1	4	2	7	2	2	3	0	1	1	64	1	1	0	0	0	3	0	0	0	1	0	1	0	0	0	0	0	0	11	12	10	4	7	6	7	11	8	8
Otu001892	216	0	0	0	1	1	0	1	0	0	0	0	0	0	1	0	0	0	0	0	2	0	0	6	21	5	52	4	4	10	19	16	8	8	1	0	3	0	0	0	0	2	0	0	1	2	3	0	3
Otu001574	216	1	0	0	1	0	0	1	0	3	0	2	1	1	0	0	0	0	2	1	1	0	0	7	7	9	12	0	0	1	11	0	3	12	17	12	15	17	0	1	1	9	0	0	0	5	2	0	1
Otu001873	216	0	0	0	0	0	0	0	0	0	0	5	0	0	0	0	0	0	0	2	0	1	1	7	2	0	1	0	1	0	0	2	1	1	2	25	8	74	28	0	0	1	0	0	0	0	0	0	0
Otu001844	216	0	0	0	0	0	0	0	0	0	0	0	0	0	0	0	0	0	0	0	0	0	0	5	0	0	0	0	0	0	0	0	1	0	1	10	1	0	103	0	0	0	0	0	0	0	0	0	0
Otu001890	215	5	0	0	3	2	0	4	0	5	4	5	1	3	3	0	0	6	0	4	1	15	22	0	1	0	0	2	7	19	0	13	3	0	0	0	0	0	0	1	1	1	4	0	0	0	0	0	3
Otu001599	215	2	1	0	3	5	1	5	1	3	3	1	4	3	3	0	2	2	8	1	0	0	0	0	2	3	4	5	0	0	4	4	1	7	9	11	1	25	15	2	8	6	4	4	6	11	9	4	5
Otu002271	214	0	0	0	0	0	0	0	0	0	0	0	0	0	0	0	0	0	0	0	0	0	0	0	0	0	0	0	0	0	0	0	6	0	0	0	49	5	113	0	0	0	0	0	0	0	0	0	0
Otu002013	214	0	0	0	1	0	0	0	0	0	0	0	0	0	0	0	0	0	0	0	1	19	1	8	0	4	0	8	4	0	1	9	4	0	0	52	52	7	7	0	0	0	0	0	0	0	0	0	0
Otu002249	214	0	0	0	0	0	0	0	0	0	0	0	0	0	0	0	0	0	0	0	0	2	1	0	0	0	1	1	0	1	1	2	9	0	0	16	30	30	104	0	0	0	0	0	0	0	0	0	0
Otu001295	213	0	0	0	0	0	0	0	0	0	0	0	0	0	0	0	0	0	0	0	1	0	0	0	2	0	0	0	0	1	5	1	0	1	2	0	0	0	0	0	0	0	0	0	0	0	0	0	1
Otu002252	213	0	0	0	0	0	0	0	0	0	0	0	0	0	0	0	0	0	1	0	0	1	0	0	8	1	0	22	12	0	0	13	30	0	0	1	91	1	29	0	0	0	0	0	0	0	0	0	0
Otu002598	213	0	0	0	0	0	0	0	0	0	0	0	0	0	0	0	0	8	0	45	0	0	1	0	0	0	0	0	0	0	0	0	0	0	0	3	1	152	0	0	0	0	1	0	0	0	0	0	0
Otu001872	213	0	1	0	0	0	0	2	0	0	0	0	4	0	0	0	0	0	0	2	2	5	0	4	4	11	3	10	23	10	2	17	62	2	0	3	0	0	2	0	0	3	0	0	0	0	0	0	0
Otu001554	213	12	4	4	1	3	4	10	10	10	12	9	9	7	9	9	10	4	1	0	0	24	16	2	3	5	2	2	1	5	6	1	3	0	0	0	1	0	0	0	1	1	0	0	0	0	0	0	1
Otu001255	212	0	0	0	0	0	0	0	0	0	0	0	0	0	0	0	0	0	0	1	0	0	1	2	3	7	2	8	0	5	3	6	0	4	3	0	0	0	0	1	0	1	0	1	0	0	0	0	0
Otu001457	212	0	0	0	0	0	0	0	0	0	0	0	0	0	0	0	0	0	0	0	0	0	0	2	8	14	15	10	8	4	17	6	0	1	10	0	0	0	0	0	0	0	0	0	0	0	0	0	0
Otu001713	212	0	0	0	0	0	0	0	0	0	0	0	0	0	0	0	0	3	0	0	0	1	0	10	0	2	1	5	2	3	2	1	1	0	23	27	6	9	20	0	0	0	0	0	0	0	0	0	0
Otu001582	211	0	0	0	0	0	0	1	22	1	1	0	3	6	1	0	0	0	1	0	0	0	5	2	2	3	10	0	8	19	18	24	3	3	0	0	1	1	0	0	0	1	0	0	0	0	0	0	0
Otu001789	211	0	0	0	0	0	0	0	2	0	1	3	4	1	0	0	0	0	0	0	0	13	0	0	0	0	0	2	1	2	0	6	0	0	0	17	1	13	2	2	0	4	0	0	1	2	3	0	0
Otu001794	211	2	0	2	1	0	0	0	13	1	1	1	14	17	0	0	0	3	3	1	3	53	4	1	0	0	1	1	1	0	0	1	0	0	0	1	5	0	0	5	1	1	1	1	1	1	2	3	0
Otu001664	210	0	0	0	0	0	0	0	0	0	0	0	0	0	0	0	0	0	0	0	1	0	2	0	0	2	1	1	0	1	0	1	0	0	2	96	1	22	7	0	0	0	0	0	0	0	0	0	0
Otu002072	210	0	0	0	0	0	0	0	0	0	0	0	0	0	0	0	0	0	0	2	1	0	0	37	0	30	0	20	53	22	4	20	7	0	0	0	0	0	1	0	0	0	0	0	0	0	0	0	0
Otu001856	210	0	0	0	0	0	0	0	0	0	0	0	0	0	0	0	0	0	2	0	0	0	0	14	0	12	1	16	20	46	13	32	2	0	0	4	0	4	0	0	0	0	0	0	0	0	0	0	0
Otu001569	210	0	0	0	0	0	0	0	0	0	0	0	0	0	0	0	0	0	0	0	0	0	0	1	1	0	3	0	0	0	8	0	2	4	21	0	0	2	52	0	0	0	0	0	0	0	0	0	0
Otu002033	210	0	0	0	0	0	0	0	0	0	0	0	0	0	0	0	0	0	0	0	0	2	3	12	1	0	0	0	0	0	0	1	14	1	1	42	27	37	49	0	0	0	0	0	0	0	0	0	0
Otu001963	209	0	0	0	0	0	0	0	0	0	0	0	1	0	0	0	0	0	0	0	0	0	0	1	0	2	0	0	22	9	2	53	21	0	1	7	34	8	3	0	0	0	0	0	0	0	0	0	0
Otu002205	209	0	0	0	0	0	0	0	0	0	0	0	0	0	0	0	0	3	1	0	0	0	0	1	0	0	0	0	0	0	0	0	7	0	0	29	59	73	5	0	0	0	1	1	0	2	0	0	0
Otu001671	209	0	0	0	0	0	0	0	0	0	0	0	0	0	0	0	0	0	0	0	0	0	0	1	4	6	8	0	4	3	10	6	2	2	8	3	50	2	4	0	0	0	0	0	0	0	0	0	0
Otu000968	209	0	0	0	0	0	0	0	0	0	0	0	0	0	0	0	0	0	0	0	0	0	0	2	0	0	0	2	0	0	1	1	0	0	0	0	0	0	0	1	2	12	0	3	2	0	0	20	0
Otu001319	209	0	0	0	0	0	0	0	0	0	0	0	0	0	0	0	0	0	0	0	1	0	0	3	0	8	0	2	0	4	3	0	2	0	2	0	0	36	5	0	0	0	0	0	0	0	0	0	0
Otu001382	209	1	1	0	0	0	0	0	1	0	1	0	0	0	0	0	0	0	2	0	0	0	1	6	0	1	6	10	13	15	8	0	8	14	2	2	21	3	0	0	0	0	1	2	0	0	0	1	0
Otu001442	209	0	0	0	0	0	0	0	0	0	0	0	0	0	0	0	0	0	1	0	0	0	0	11	6	10	2	13	11	4	7	11	7	5	3	0	12	0	4	0	0	0	0	0	0	0	0	0	0
Otu002162	209	0	0	1	0	0	0	0	0	0	0	0	0	0	0	0	0	0	0	1	0	0	4	3	0	0	0	0	0	0	0	0	0	1	0	1	8	86	64	0	0	0	0	0	0	0	0	0	0
Otu001888	209	0	0	0	0	1	0	0	0	0	0	0	0	0	0	0	0	0	0	0	0	0	1	2	16	4	51	1	0	0	26	1	8	17	23	0	1	0	18	0	0	1	0	0	0	0	0	0	0
Otu001964	208	0	1	0	0	2	0	1	0	0	1	0	3	0	0	0	0	0	0	0	0	4	0	4	0	1	0	1	0	0	1	0	0	0	0	0	0	0	15	0	3	0	0	0	0	0	0	9	0
Otu001153	208	0	0	0	0	0	0	1	0	0	0	0	0	1	0	0	0	0	0	0	0	0	0	0	0	1	0	0	0	0	3	0	0	0	0	0	0	0	0	12	16	13	13	26	20	21	23	17	30
Otu001447	208	0	0	0	0	0	0	0	0	0	0	0	0	0	0	0	0	7	0	0	0	3	0	0	3	0	4	1	0	0	4	2	14	1	1	9	6	9	22	0	0	0	0	0	1	0	0	0	0
Otu002128	208	0	0	0	0	1	0	0	4	0	1	0	1	1	0	0	0	0	0	0	0	0	1	2	0	7	2	8	18	34	4	77	17	1	0	3	2	5	2	0	0	0	0	0	0	0	2	0	0
Otu002325	208	0	0	0	0	0	0	0	0	0	0	0	0	0	0	0	0	0	0	1	0	0	1	7	0	2	1	6	18	61	6	64	8	1	0	1	11	11	0	0	0	1	0	0	0	1	0	0	0
Otu001702	207	0	0	0	0	0	0	0	0	0	0	0	0	0	0	0	0	0	1	0	1	0	0	20	1	8	1	7	15	28	15	13	1	0	0	0	0	4	3	0	0	0	0	0	0	0	0	0	0
Otu001343	207	16	8	5	18	4	1	8	24	17	19	18	16	7	9	8	3	0	0	0	1	2	0	0	0	0	3	0	0	0	0	0	0	0	0	0	0	0	0	0	0	2	0	0	2	5	1	2	6
Otu001984	207	2	0	2	1	1	1	0	0	10	5	3	18	3	4	2	2	5	5	1	3	5	2	2	7	16	7	18	18	7	2	3	3	17	16	10	2	3	1	0	0	0	0	0	0	0	0	0	0
Otu001502	207	0	0	0	0	0	0	0	0	0	3	0	0	0	0	0	0	0	0	1	0	0	1	7	0	0	1	15	22	6	1	31	26	1	0	0	2	0	0	0	0	0	0	0	0	0	0	0	0
Otu001734	206	0	0	0	0	0	0	0	0	0	0	0	0	0	0	0	0	0	0	0	1	0	1	0	0	0	0	3	1	1	0	0	0	0	0	3	0	77	17	0	0	0	0	0	0	0	0	0	0
Otu001450	206	0	0	0	0	0	0	0	0	0	0	0	0	0	0	0	0	0	0	0	0	1	0	3	4	13	19	0	0	2	6	1	0	10	2	0	1	2	17	0	0	0	0	0	0	0	0	0	0
Otu001557	206	0	0	0	0	0	0	0	0	0	0	0	0	0	0	0	0	0	0	0	0	1	0	2	0	2	1	2	0	1	26	1	2	1	5	2	0	8	8	0	0	0	0	0	0	0	0	0	0
Otu001701	206	16	12	0	0	2	0	1	19	7	8	2	24	10	1	2	0	0	4	0	20	0	34	1	0	1	0	0	0	1	0	0	1	0	0	0	0	3	0	0	1	0	5	0	0	1	0	0	0
Otu002028	206	0	0	0	0	0	0	2	0	0	0	0	0	0	0	0	0	0	0	0	0	0	0	12	0	1	2	20	46	54	25	16	4	2	0	0	0	0	0	0	0	0	0	0	0	0	0	0	0
Otu001180	205	1	2	2	5	7	5	1	1	3	6	8	0	0	16	1	0	0	0	0	0	0	0	0	0	0	0	0	0	0	0	0	0	0	0	0	1	0	0	19	19	16	4	17	14	17	18	5	15
Otu001171	205	0	0	0	0	0	0	0	0	0	0	0	0	0	0	0	0	0	0	0	1	0	0	0	0	0	1	6	0	2	0	0	12	0	0	0	0	6	3	0	0	0	0	0	0	0	0	0	0
Otu001902	205	0	0	0	0	0	0	0	0	0	0	0	0	0	0	0	1	0	0	0	2	0	0	1	0	3	2	0	0	0	0	0	2	0	2	94	1	26	2	0	1	0	0	0	0	0	0	0	0
Otu001716	205	0	0	0	0	0	0	0	0	0	0	0	0	0	0	0	0	0	0	0	0	0	0	9	4	3	4	18	24	23	3	19	15	0	0	2	1	7	5	0	1	0	0	0	0	0	0	0	3
Otu001340	205	3	0	0	0	1	0	1	3	2	3	1	1	1	1	1	1	1	0	7	0	0	1	0	0	0	0	1	0	5	0	0	0	2	0	4	11	6	9	12	3	9	6	9	4	9	13	1	14
Otu002241	205	0	0	0	0	0	0	0	0	0	0	0	0	0	0	0	0	0	0	1	0	0	0	7	5	7	15	1	4	3	9	6	10	3	5	13	8	35	56	0	0	0	0	0	0	0	0	0	0
Otu002091	204	0	0	0	0	0	0	0	0	0	0	0	0	0	0	0	0	0	0	0	1	0	0	0	13	10	5	9	15	5	2	9	7	10	13	16	13	11	10	0	1	1	1	6	0	2	1	0	3
Otu001338	204	0	0	0	0	0	0	0	0	0	0	0	0	0	0	0	0	0	0	0	1	0	0	3	13	0	0	3	0	0	2	4	3	0	0	6	0	2	0	0	0	0	0	0	0	0	0	0	0
Otu002259	204	0	0	0	0	0	0	0	0	0	0	0	0	0	0	0	0	0	0	0	0	0	0	0	0	0	0	0	0	0	0	0	0	0	0	0	0	0	0	0	0	0	1	1	0	0	0	1	0
Otu002023	203	0	0	0	0	0	0	0	0	0	0	0	0	0	0	0	0	0	0	0	0	0	0	3	5	0	1	0	0	1	1	0	0	5	2	39	3	15	60	1	0	0	0	0	0	0	0	0	1
Otu001300	203	0	0	0	0	0	0	0	0	0	1	0	0	0	0	0	0	0	0	0	0	0	0	1	3	4	3	0	4	1	10	0	5	5	34	1	0	0	0	3	0	2	0	0	1	0	0	0	0
Otu001805	203	0	0	0	0	0	1	0	0	0	0	0	0	0	0	0	0	9	3	0	1	0	8	0	0	0	0	0	0	0	0	0	0	0	0	0	0	0	0	0	0	0	1	0	0	0	0	1	0
Otu001476	203	0	0	0	0	0	0	0	0	0	0	0	0	0	0	0	0	0	0	1	0	0	0	4	9	0	46	0	1	0	12	1	2	11	6	0	0	0	0	0	0	0	0	0	0	0	0	0	0
Otu002392	203	0	0	0	0	0	0	0	0	0	0	0	0	0	0	0	0	0	0	2	1	0	1	0	65	4	24	3	1	2	13	0	13	0	41	7	6	7	0	0	0	0	0	0	0	0	0	0	0
Otu001652	203	0	0	0	0	0	0	0	0	0	0	0	0	0	0	0	0	0	2	0	0	0	0	4	7	3	9	8	5	1	5	18	17	4	22	0	9	13	3	0	0	0	0	0	0	0	0	0	0
Otu001398	203	2	2	1	0	5	2	12	10	2	0	0	4	4	0	0	0	3	1	1	5	0	0	0	0	0	0	0	0	0	0	0	0	0	0	2	0	0	0	15	4	13	10	4	2	9	7	9	6
Otu001905	202	0	0	0	0	0	0	0	0	0	0	0	0	0	1	0	0	0	2	0	0	0	1	3	3	0	50	0	0	1	12	9	5	48	18	0	0	1	0	0	0	0	0	0	0	2	0	0	0
Otu000930	202	0	0	0	0	0	0	0	0	0	0	0	0	0	0	0	0	0	0	0	0	0	0	0	2	1	0	0	2	1	0	0	0	0	0	0	0	0	0	0	0	0	0	0	0	0	0	0	0
Otu001489	202	0	0	0	0	0	0	0	0	0	0	1	0	0	0	0	0	0	0	0	0	0	0	8	8	3	7	6	9	6	7	5	4	6	2	0	17	0	3	0	0	0	0	0	0	0	0	0	0
Otu001324	202	0	0	0	0	0	0	0	0	0	0	0	0	0	0	0	0	0	3	0	0	0	0	3	7	13	14	5	2	0	3	0	1	17	10	0	0	1	2	0	0	0	0	0	0	0	1	0	0
Otu001670	202	29	7	0	3	1	1	4	22	15	11	9	13	5	3	0	0	1	0	2	2	0	1	3	0	8	0	2	3	31	4	12	1	0	1	0	0	0	0	0	0	4	0	1	0	0	2	0	0
Otu001286	201	0	0	0	0	0	0	0	0	0	0	0	0	0	0	0	0	0	0	0	0	0	0	4	2	1	5	1	0	0	0	0	0	0	0	3	0	5	40	0	0	0	0	0	0	0	0	0	0
Otu002425	201	0	0	0	0	0	0	0	0	0	0	0	0	0	0	0	0	6	0	0	0	0	1	0	0	0	1	0	0	0	0	0	9	0	0	51	1	112	4	0	0	0	0	0	0	0	0	0	0
Otu001775	201	0	1	1	0	1	0	1	1	0	1	0	0	1	0	0	0	0	1	0	1	0	0	2	7	14	6	16	14	15	5	5	24	0	3	4	3	4	3	0	1	2	0	0	0	1	3	1	1
Otu001850	201	0	0	0	0	0	0	0	0	0	0	0	0	0	0	0	0	0	0	0	0	2	0	9	1	16	4	31	36	30	12	10	6	0	0	1	0	2	2	0	0	0	0	0	0	0	0	0	0
Otu001224	201	0	0	0	0	0	0	0	0	0	0	0	0	0	0	0	0	0	0	0	0	0	0	1	0	0	0	1	0	0	0	0	3	0	0	11	3	26	9	0	0	0	0	0	0	0	0	0	0
Otu001357	201	0	0	0	0	0	0	0	0	0	0	0	0	0	0	0	0	0	0	0	0	0	0	2	5	6	2	1	1	0	6	3	0	4	19	9	0	0	16	0	0	0	0	0	0	0	0	0	0
Otu001451	201	0	0	0	0	0	0	0	0	0	0	0	0	0	0	0	0	0	0	0	0	0	0	11	0	0	5	0	0	0	6	0	0	0	1	0	0	0	0	0	0	0	0	0	0	0	0	0	0
Otu001842	201	0	0	0	0	0	0	0	0	0	0	0	0	0	0	0	0	0	2	0	5	0	0	0	0	0	0	0	0	1	0	0	1	0	0	0	3	3	0	1	0	0	1	0	0	0	0	0	0
Otu001858	200	0	0	0	0	0	0	0	0	0	0	0	0	0	0	0	0	0	0	0	0	0	0	0	9	7	3	9	10	7	1	5	3	3	5	9	2	2	7	0	0	0	14	3	3	5	1	0	9
Otu001593	200	5	0	1	0	1	1	10	3	6	3	1	13	12	0	0	0	0	2	0	1	44	0	3	0	14	5	8	1	10	2	1	15	4	0	0	2	0	0	2	1	3	1	0	0	1	0	1	1
Otu001284	200	0	0	0	0	0	0	0	0	0	0	0	0	0	0	0	0	0	0	0	0	0	0	2	3	4	1	0	0	0	6	0	2	0	23	0	0	0	0	0	0	0	0	1	0	0	0	0	0
Otu001640	200	12	0	5	9	0	4	0	0	0	0	2	3	5	1	2	3	32	46	0	3	1	0	1	0	0	0	0	0	0	0	0	0	0	0	0	0	0	0	0	3	2	3	8	2	4	3	0	7
Otu001164	199	0	0	0	0	0	0	0	0	0	0	0	0	0	0	0	0	0	0	0	0	0	0	1	0	8	1	6	0	2	0	0	0	0	0	12	0	13	8	0	0	0	0	0	0	0	0	0	0
Otu001586	199	0	0	0	0	0	0	0	0	0	0	0	0	0	0	0	0	0	0	1	0	1	0	3	0	15	1	25	28	21	6	12	11	6	6	0	0	0	0	0	0	0	0	0	0	0	1	0	1
Otu002026	199	0	0	0	0	0	0	0	0	0	0	0	0	0	0	0	0	0	1	0	0	0	0	0	0	0	0	0	0	0	0	0	0	0	0	0	0	0	0	1	0	0	1	2	0	0	0	1	0
Otu001265	199	0	2	1	5	9	1	7	1	14	5	5	0	2	5	2	2	0	1	0	1	0	0	2	0	1	0	0	0	0	3	0	0	0	0	0	0	0	0	13	18	17	1	7	18	10	14	9	17
Otu001957	199	0	0	0	0	0	0	0	0	0	0	0	0	0	0	0	0	0	0	0	3	0	0	0	0	0	1	0	17	10	44	67	0	3	14	0	0	0	0	0	0	0	0	0	0	0	0	0	0
Otu001524	199	0	0	0	0	0	0	0	0	0	0	0	0	0	0	0	0	0	4	1	0	0	1	2	10	12	9	1	5	4	13	4	1	18	8	1	1	0	0	0	0	0	0	0	0	1	0	0	0
Otu001533	199	3	0	1	11	15	3	3	6	2	2	3	3	7	7	1	3	0	1	0	0	0	0	4	0	0	2	6	5	8	7	14	1	2	0	0	2	18	0	2	1	3	1	0	2	5	1	1	0
Otu001699	199	2	0	1	0	0	0	0	3	2	1	0	0	1	2	2	0	0	0	1	12	1	0	9	0	23	3	10	9	12	5	13	43	0	0	2	0	0	0	0	0	0	0	0	0	0	1	0	0
Otu001363	199	0	0	0	0	0	0	0	0	0	0	0	0	0	0	0	0	0	0	0	0	0	0	7	9	4	13	2	0	0	11	3	0	2	4	2	0	1	23	0	0	0	0	0	0	0	0	0	1
Otu002246	198	0	0	0	0	0	0	0	0	0	0	0	0	0	0	0	0	0	0	0	1	0	0	5	0	10	0	0	0	4	5	1	2	0	0	149	0	3	0	0	0	0	0	0	0	0	0	0	0
Otu001439	198	0	2	0	1	23	1	147	0	14	0	0	0	0	2	2	0	0	0	0	1	0	4	0	0	1	0	0	0	0	0	0	0	0	0	0	0	0	0	0	0	0	0	0	0	0	0	0	0
Otu001486	198	29	5	1	3	7	1	20	21	9	9	1	5	19	2	1	1	0	2	1	0	1	0	0	0	4	0	4	0	21	3	10	6	0	0	0	0	1	0	0	0	1	0	1	0	1	3	0	4
Otu002096	198	0	0	0	0	0	0	0	0	0	0	0	0	0	0	0	0	0	1	0	0	1	0	2	0	0	0	0	0	0	0	0	2	0	2	22	39	2	115	0	0	0	0	0	0	0	0	0	0
Otu002827	198	0	0	0	0	0	0	0	0	0	0	0	0	0	0	0	0	0	0	0	0	0	0	3	19	0	0	0	0	0	0	0	0	0	46	0	1	0	124	0	0	0	0	0	0	0	0	0	0
Otu001244	198	0	0	0	0	0	0	0	0	0	0	0	0	0	0	0	0	0	0	0	0	0	0	3	13	1	1	0	0	0	0	0	0	0	0	0	0	0	0	0	0	0	0	0	0	0	0	0	0
Otu001995	197	0	0	0	0	0	0	0	0	0	0	0	0	0	0	0	0	0	1	1	0	0	0	4	0	1	2	7	3	0	0	0	5	1	3	61	23	23	22	0	0	0	0	0	0	0	0	1	0
Otu002496	197	0	0	0	0	0	0	0	0	0	0	0	0	0	0	0	0	0	0	0	0	0	1	3	0	3	0	0	0	0	0	0	4	0	2	22	17	38	99	0	0	0	0	0	0	0	0	0	0
Otu001749	197	0	1	1	0	0	0	0	0	0	0	5	1	0	4	5	13	17	2	0	90	1	1	1	0	0	0	0	0	0	3	4	0	0	0	3	0	0	0	2	3	4	2	0	1	5	7	3	2
Otu001977	197	0	0	0	0	0	0	0	0	0	0	0	0	0	0	0	0	65	0	9	0	0	2	0	0	0	0	0	0	0	0	0	0	0	0	6	0	0	0	0	0	0	0	0	0	0	0	0	0
Otu002272	197	2	0	0	0	0	0	0	0	0	0	0	1	0	0	0	0	3	3	126	1	5	1	0	0	0	2	0	0	0	0	0	2	0	0	0	0	5	0	4	1	0	1	0	0	1	0	0	0
Otu001327	197	11	1	2	1	5	2	15	33	15	4	1	9	39	0	0	1	0	6	0	0	15	3	1	0	1	0	0	1	0	0	2	0	0	0	0	0	0	0	1	0	0	0	0	0	0	0	0	2
Otu001759	196	0	0	0	2	0	0	0	0	0	0	1	0	3	2	1	1	4	1	4	0	0	0	0	0	0	0	0	0	8	0	0	1	0	0	3	0	0	3	4	9	0	3	1	5	5	5	5	7
Otu001831	196	0	0	0	0	0	0	0	0	0	0	0	0	0	0	0	0	0	0	0	0	0	0	0	0	12	13	4	7	1	7	6	36	5	1	10	22	0	14	0	0	0	0	0	0	0	0	0	0
Otu001624	196	0	0	0	0	0	0	0	0	0	0	0	0	0	0	0	0	0	2	0	0	0	0	1	2	8	12	0	0	0	0	0	0	34	46	0	1	1	0	0	0	0	0	0	1	0	0	0	0
Otu002343	195	0	0	0	0	0	0	0	2	0	0	0	1	0	0	0	0	0	0	0	0	0	0	0	11	13	6	1	6	21	2	20	5	7	15	17	7	12	8	1	0	0	2	4	0	0	2	1	0
Otu002198	195	0	0	0	0	0	0	0	0	0	0	0	0	0	0	0	0	0	0	0	0	0	0	4	0	0	3	22	16	1	3	24	44	0	1	11	9	1	41	0	0	0	0	0	0	0	0	0	0
Otu001367	195	5	2	0	3	15	5	4	3	7	8	10	7	2	7	1	0	5	0	4	3	1	0	0	0	2	0	0	2	1	0	0	2	0	0	0	0	0	0	7	8	3	1	3	11	7	7	13	23
Otu002073	194	0	0	0	0	0	0	0	0	0	0	0	0	0	0	0	0	0	0	0	1	0	0	2	1	1	3	16	70	42	16	21	2	0	0	1	0	0	1	0	0	0	0	0	0	0	0	0	0
Otu001906	194	1	0	0	0	0	0	0	0	0	0	0	0	0	0	0	0	0	1	0	1	0	0	1	3	4	18	0	2	0	6	1	13	24	22	5	12	4	20	0	0	0	0	0	0	0	0	0	0
Otu002548	194	0	0	0	0	0	0	0	0	0	0	0	0	0	0	0	0	13	9	0	0	1	160	2	2	0	0	0	0	0	0	1	2	0	0	0	0	4	0	0	0	0	0	0	0	0	0	0	0
Otu002230	194	0	1	0	0	0	0	0	1	0	0	0	0	16	0	0	0	44	115	5	5	0	0	0	0	0	1	0	0	0	0	2	0	1	1	2	0	0	0	0	0	0	0	0	0	0	0	0	0
Otu001310	194	0	0	0	0	0	0	0	0	0	0	0	0	0	0	0	0	0	0	0	0	0	0	0	1	0	0	0	0	0	0	0	2	0	0	0	0	1	0	24	18	13	43	15	14	1	13	14	17
Otu002485	194	0	0	0	0	0	0	0	0	0	0	0	0	0	0	0	0	0	0	0	1	0	2	0	173	2	2	0	2	1	1	0	10	0	0	0	0	0	0	0	0	0	0	0	0	0	0	0	0
Otu001291	193	0	0	0	0	0	0	0	0	0	0	0	0	0	0	0	0	0	0	0	1	0	0	0	1	3	18	0	1	0	1	0	0	7	6	5	0	0	3	0	0	0	0	0	0	0	0	0	0
Otu002828	193	0	0	0	0	0	0	0	0	0	0	0	0	0	0	0	0	0	0	0	1	1	0	0	1	1	0	0	1	0	2	1	182	0	0	0	0	0	3	0	0	0	0	0	0	0	0	0	0
Otu001998	193	1	0	0	0	0	0	1	4	0	0	0	6	7	0	0	1	0	0	6	58	33	14	1	0	1	1	0	1	1	1	1	2	0	0	9	0	3	12	1	1	0	0	0	0	1	0	0	1
Otu002284	192	0	0	0	0	0	0	0	0	0	0	0	0	0	0	0	0	0	1	0	2	1	1	73	0	1	0	0	5	4	3	30	22	0	0	17	1	8	12	0	0	0	0	0	0	0	0	0	0
Otu001598	192	0	0	0	0	0	0	0	0	0	0	0	0	0	0	0	0	0	0	0	0	0	0	0	3	0	18	1	0	0	4	2	2	1	1	1	6	0	32	0	0	1	0	0	0	0	0	0	0
Otu001288	192	0	0	0	0	0	0	0	0	0	0	0	0	0	0	0	0	0	1	0	0	0	0	0	4	7	14	4	0	0	11	0	4	9	6	0	0	0	4	0	0	0	0	0	0	1	0	0	0
Otu001564	191	0	0	0	0	0	0	0	0	0	0	0	0	0	0	0	0	0	1	0	1	1	0	1	1	6	14	1	4	2	49	17	2	7	0	0	0	0	1	0	0	0	0	0	0	0	0	0	0
Otu002478	191	0	0	0	0	0	0	0	0	0	0	0	0	0	0	0	0	0	0	0	0	0	0	3	6	4	9	2	7	9	5	8	7	10	10	62	9	6	11	0	0	0	2	2	1	2	0	1	0
Otu002509	191	0	0	0	0	0	0	0	0	0	0	0	0	0	0	0	0	0	0	0	2	0	0	0	0	0	0	0	0	0	0	0	0	0	0	187	0	0	1	0	0	0	0	0	0	0	0	0	0
Otu002624	191	0	0	0	0	0	0	0	0	0	0	0	0	0	0	0	0	0	0	0	0	1	0	0	0	0	0	0	0	0	0	0	3	0	0	40	64	58	9	0	0	0	0	0	0	0	0	0	0
Otu002274	191	0	0	0	0	0	0	0	0	0	0	0	0	0	0	0	0	0	1	0	0	1	0	3	15	0	34	24	23	14	16	18	6	5	0	5	3	1	4	1	0	1	0	0	2	0	2	0	0
Otu001345	191	0	0	0	0	0	0	0	0	0	0	0	0	0	0	0	0	0	0	0	0	0	0	0	0	0	0	0	0	0	0	0	0	0	0	0	0	0	0	0	0	0	0	0	0	0	0	0	0
Otu001922	191	0	0	0	0	0	0	0	0	0	0	0	0	0	0	0	0	0	3	0	0	0	0	1	10	2	37	2	0	0	11	0	4	34	28	0	0	0	1	0	0	1	0	0	0	1	1	0	1
Otu002226	191	0	0	0	0	1	0	1	3	7	0	0	1	0	0	0	0	0	0	0	0	1	0	13	2	24	5	7	13	16	8	11	46	2	11	0	2	10	0	0	0	1	0	0	0	0	0	0	0
Otu001589	191	1	1	0	0	0	0	0	63	0	0	4	65	3	0	1	0	3	0	0	4	0	0	0	1	1	0	2	9	9	1	7	13	0	0	0	0	0	0	0	1	0	0	0	0	0	0	1	0
Otu001940	191	2	1	0	0	0	0	9	11	2	3	2	7	21	1	3	1	45	9	2	0	7	14	0	0	0	0	0	1	0	0	0	0	0	0	0	1	0	0	1	2	1	0	0	0	0	0	0	0
Otu002533	191	0	0	0	0	0	0	0	0	0	0	0	0	0	0	0	0	0	1	0	1	0	0	0	1	2	56	0	0	0	13	0	14	0	30	0	14	6	48	0	0	0	0	0	0	0	0	0	0
Otu001237	190	0	0	0	0	0	0	0	0	0	0	0	0	0	0	0	0	0	0	0	0	0	0	3	0	6	0	1	0	0	1	0	1	0	0	0	0	6	18	0	0	0	0	0	0	0	0	0	0
Otu002209	190	0	0	0	0	0	0	0	0	0	0	0	0	0	0	0	0	0	0	0	0	1	0	54	0	16	0	12	4	23	3	18	16	0	0	12	2	16	1	0	0	0	0	0	0	0	0	0	0
Otu001567	190	0	0	0	0	0	0	0	0	0	0	0	0	0	0	0	0	0	0	0	0	0	0	0	3	3	3	0	0	0	2	0	1	1	6	15	4	5	25	0	0	0	0	0	0	0	0	0	0
Otu002329	190	0	0	0	0	0	0	0	0	0	0	0	0	0	0	0	0	0	2	0	0	0	0	3	0	4	0	62	44	42	8	11	1	0	0	0	0	0	0	0	0	0	0	0	0	0	0	0	0
Otu002633	190	0	0	0	0	0	0	0	0	0	0	0	0	0	0	0	0	0	0	0	0	1	0	0	16	14	12	12	5	1	6	19	28	5	4	0	40	4	19	0	0	0	0	0	0	0	0	0	0
Otu002141	190	0	0	0	0	0	0	0	0	0	0	0	0	0	0	0	0	0	0	0	0	0	3	1	0	2	0	0	0	0	0	0	0	0	0	39	2	89	17	0	0	0	0	0	0	0	0	0	0
Otu001743	190	1	0	0	0	0	1	1	0	2	1	1	0	0	5	0	2	9	0	2	3	2	0	0	0	0	9	0	0	12	18	1	2	1	0	19	3	11	1	4	6	5	2	1	5	3	10	0	3
Otu001942	190	1	8	0	0	1	0	5	5	1	4	4	6	0	0	16	0	0	1	1	3	8	10	0	0	0	0	0	0	0	0	3	2	0	0	0	0	0	0	0	0	0	0	0	1	3	1	0	0
Otu002615	190	0	0	0	0	0	0	0	0	0	0	0	0	0	0	0	0	0	0	0	0	0	0	1	0	1	3	0	0	0	0	0	108	1	0	0	4	59	3	0	0	0	0	0	0	0	0	0	0
Otu001773	190	0	0	0	0	0	0	0	0	0	0	0	0	0	0	0	0	0	2	0	0	0	0	3	12	5	19	0	5	0	8	10	1	17	11	11	8	9	7	0	0	0	0	0	0	0	0	0	0
Otu001516	189	0	0	0	1	0	0	0	0	0	0	0	0	0	0	0	0	0	0	0	0	0	0	1	5	0	6	0	1	5	6	7	5	12	33	0	0	0	0	2	1	6	0	0	0	2	2	0	4
Otu001948	189	0	0	0	0	0	0	0	0	0	1	0	0	1	1	0	0	22	9	0	0	0	0	0	0	0	0	0	0	0	0	0	0	0	0	0	2	0	0	2	1	0	0	1	0	0	1	0	0
Otu002139	189	0	0	0	0	0	0	0	0	0	0	0	0	0	0	0	0	0	0	1	0	0	1	6	0	3	0	2	0	3	0	1	16	0	0	100	10	16	1	0	0	0	0	0	0	0	0	0	0
Otu002471	189	0	0	0	0	0	0	0	0	0	0	0	0	0	0	0	0	0	1	0	0	0	0	178	0	1	1	0	0	1	1	0	1	0	0	0	0	0	3	0	0	0	0	0	0	0	0	0	0
Otu002158	189	0	0	0	0	0	0	0	0	0	0	0	0	0	0	0	0	0	0	0	0	0	0	1	13	7	33	20	29	3	11	32	4	1	0	0	1	1	3	0	0	2	0	0	0	0	0	0	1
Otu001414	189	0	0	0	0	0	0	0	0	0	0	0	0	0	0	0	0	0	0	0	0	0	0	0	0	0	0	0	0	0	0	0	0	0	0	0	0	0	0	0	0	0	0	0	0	0	0	0	0
Otu002322	189	0	0	0	0	0	0	0	0	0	0	0	0	0	0	0	0	0	0	1	0	0	0	0	0	4	1	128	6	0	0	3	7	0	0	0	24	0	1	0	0	0	0	0	0	0	0	0	0
Otu001779	189	3	1	0	2	4	0	2	4	1	1	0	0	3	0	0	0	1	0	0	1	0	0	4	4	13	19	0	2	6	7	8	9	8	6	0	4	9	1	7	0	18	0	2	3	5	8	2	4
Otu001253	189	0	0	0	0	0	0	0	0	0	0	0	0	0	0	0	0	0	0	0	0	0	0	7	4	2	2	0	1	2	19	12	0	5	2	0	0	0	2	0	0	0	0	0	0	0	1	0	0
Otu002071	188	0	0	0	0	0	0	0	0	0	0	0	0	1	0	0	0	4	0	0	0	15	2	1	0	1	0	0	0	0	0	0	0	0	1	11	3	5	1	1	0	0	1	0	1	0	0	1	0
Otu002130	188	0	0	0	0	0	0	0	0	0	0	0	0	0	0	0	0	0	0	0	2	0	0	0	0	0	0	0	0	0	0	0	6	0	0	92	0	8	37	0	0	0	0	0	0	0	0	0	0
Otu001017	188	0	0	0	0	0	0	0	0	0	0	0	0	0	0	0	0	0	0	0	0	0	0	0	0	0	0	0	0	0	0	0	0	0	0	0	0	0	0	0	0	0	0	0	0	0	0	0	0
Otu002423	188	0	0	0	0	0	0	0	0	0	0	0	0	0	0	0	0	0	0	0	0	0	1	0	0	0	0	0	0	0	0	0	0	0	0	1	0	155	7	0	0	0	0	0	0	0	0	0	0
Otu001823	188	3	1	0	0	0	0	2	6	1	6	0	6	1	0	0	0	0	0	0	0	1	0	4	1	0	0	23	31	18	6	28	7	2	0	0	19	0	1	0	0	0	0	0	0	0	0	0	0
Otu001869	188	2	0	0	0	0	0	0	2	1	7	8	8	3	2	0	0	0	0	0	0	3	0	0	0	10	0	8	9	20	5	9	31	0	1	1	3	1	1	3	0	1	0	0	0	3	1	1	4
Otu002098	188	0	0	0	0	0	0	0	0	0	0	0	0	0	0	0	0	0	0	0	0	0	0	0	0	0	0	0	0	0	0	0	0	0	0	2	0	0	0	0	2	2	0	0	0	0	0	0	0
Otu002000	187	0	0	0	0	0	0	0	0	0	0	0	0	0	0	0	0	0	0	0	0	0	0	0	0	0	0	0	0	0	1	0	0	1	1	30	0	41	11	0	0	0	0	0	0	0	0	0	0
Otu001205	187	0	0	0	0	0	0	0	0	0	0	0	0	0	0	0	0	0	0	0	0	0	0	1	0	0	0	0	0	0	0	0	0	0	0	0	0	0	0	0	0	0	0	0	0	0	0	0	0
Otu001878	187	0	0	0	0	0	0	0	0	0	0	0	0	0	0	0	0	0	0	1	0	0	0	1	12	3	11	2	2	1	5	0	4	29	17	5	1	2	53	0	0	1	0	0	0	0	0	0	0
Otu001800	187	0	0	0	0	0	0	0	2	1	0	1	1	0	0	0	0	2	0	0	1	0	0	0	3	0	0	4	0	0	1	0	0	4	0	0	2	2	6	1	0	2	13	1	4	25	2	1	13
Otu001907	187	4	2	0	2	0	0	3	10	2	4	4	6	11	1	2	1	1	0	1	4	0	1	65	0	0	0	0	9	7	0	3	3	0	1	18	0	4	2	3	0	0	0	1	0	1	1	0	0
Otu002340	187	0	0	0	0	0	0	0	0	0	0	0	0	0	0	0	0	0	1	0	1	0	1	1	0	0	0	0	0	3	1	0	1	1	2	12	6	75	24	1	0	0	0	0	0	0	0	0	1
Otu002345	187	0	0	0	0	0	0	0	0	0	0	0	0	0	0	0	0	0	0	0	1	0	2	2	1	0	8	0	5	4	0	5	1	0	1	27	7	83	7	0	0	0	0	0	0	0	0	0	0
Otu001189	186	1	0	0	0	0	0	0	0	0	0	0	1	0	0	0	0	0	0	0	0	0	0	1	0	0	0	0	0	0	0	4	0	0	0	0	0	0	0	17	19	12	6	19	38	12	17	8	23
Otu001854	186	0	0	0	0	0	0	0	0	0	0	0	0	0	0	0	0	0	1	1	0	1	0	7	5	16	28	3	1	0	6	1	6	23	31	0	1	0	0	0	0	0	0	0	0	1	0	0	0
Otu002398	186	0	0	0	0	0	0	0	0	0	0	0	2	1	0	0	0	4	8	13	102	4	35	1	0	0	2	0	0	0	1	1	0	0	0	2	0	0	0	0	0	1	0	0	0	0	0	1	1
Otu001660	186	0	0	0	1	0	0	0	0	0	0	0	2	0	0	0	0	0	0	0	0	0	0	8	0	3	4	2	25	13	0	4	1	5	0	0	39	4	3	0	0	0	0	0	0	0	1	0	0
Otu002231	186	1	1	0	0	0	0	0	0	0	0	0	2	13	1	0	0	7	81	0	11	31	30	0	0	2	0	0	0	1	0	0	0	2	1	0	0	0	0	0	0	0	0	0	0	0	0	0	0
Otu002406	186	0	0	0	0	0	0	0	0	0	0	0	0	0	0	0	0	0	0	0	0	1	1	5	1	2	0	33	86	38	3	16	0	0	0	0	0	0	0	0	0	0	0	0	0	0	0	0	0
Otu002515	186	0	0	0	0	0	0	0	1	0	0	0	0	2	0	0	0	0	1	0	1	1	2	6	2	11	3	8	24	20	4	17	34	0	0	30	3	6	4	0	0	0	0	0	0	0	0	0	0
Otu001313	185	2	1	1	0	0	0	2	8	5	19	4	6	1	1	0	0	0	0	0	1	0	0	0	0	0	0	0	0	5	0	0	0	0	0	0	0	0	0	5	8	27	9	7	2	9	4	20	36
Otu002074	185	0	0	0	0	0	0	0	0	0	0	0	0	0	0	0	0	0	0	0	0	0	0	4	9	3	19	1	4	23	6	20	8	8	2	0	9	8	19	0	0	0	0	0	0	0	0	0	0
Otu002193	185	0	0	0	0	0	0	0	0	0	0	0	0	0	2	0	0	0	0	0	0	0	0	1	1	1	8	3	0	4	2	4	3	1	7	10	3	7	77	0	0	0	0	0	0	0	0	0	0
Otu001500	184	3	2	0	1	0	2	0	51	2	2	1	51	39	0	1	1	0	0	0	5	8	8	0	0	0	1	0	0	0	0	1	1	0	0	0	0	0	1	0	0	0	0	0	0	0	0	0	0
Otu001678	184	4	0	2	0	0	1	1	2	2	0	0	0	2	1	0	0	0	0	0	0	0	0	2	0	12	1	3	1	5	0	0	2	0	0	0	10	37	14	5	0	0	0	0	1	1	0	0	0
Otu001536	183	0	0	0	0	0	0	0	0	0	0	0	0	0	0	0	0	0	0	0	0	0	0	0	1	1	0	0	1	3	6	1	1	1	0	22	19	5	50	1	0	0	0	0	0	0	0	0	0
Otu002461	183	0	0	0	0	0	0	0	0	0	0	0	0	0	0	0	0	0	0	1	0	0	0	0	3	5	2	0	0	8	8	20	12	3	8	42	8	16	15	0	0	1	0	0	3	1	0	0	1
Otu001806	183	0	0	0	0	0	0	0	0	0	0	0	0	0	0	0	0	0	0	0	0	0	0	1	0	0	0	0	0	0	0	0	0	1	0	0	0	8	65	0	0	0	0	0	0	0	0	0	0
Otu002280	183	0	0	0	0	0	0	0	0	0	0	0	0	0	0	0	0	19	37	0	0	0	0	1	0	1	0	0	0	1	0	0	0	0	0	0	0	0	0	0	0	0	0	0	0	0	0	1	1
Otu001419	183	0	0	0	0	0	0	0	0	0	0	0	0	0	0	0	0	0	0	0	0	0	0	0	0	0	0	0	0	0	0	0	0	0	0	0	0	0	0	0	0	0	0	0	0	0	0	0	0
Otu002044	183	0	0	0	0	0	0	0	0	0	0	0	0	0	0	0	0	0	0	0	1	0	1	4	2	0	2	0	0	0	1	3	0	1	15	12	11	11	76	0	0	0	0	0	0	0	0	0	0
Otu001606	183	0	0	0	0	0	0	0	0	0	0	0	0	0	0	0	0	0	0	0	1	0	0	2	7	11	16	0	0	0	0	1	0	4	8	2	1	3	20	0	0	0	0	0	0	0	0	0	0
Otu001777	183	0	0	0	0	0	0	2	5	0	0	0	4	2	0	2	0	0	0	0	0	10	0	5	0	0	1	2	0	22	1	4	4	4	1	0	15	4	26	0	1	3	0	0	2	1	0	1	4
Otu002342	183	0	0	0	0	0	0	0	0	0	0	0	0	0	0	0	0	0	0	0	1	1	2	0	0	0	0	0	1	2	0	3	15	1	0	12	59	5	40	0	0	0	0	0	0	0	0	0	0
Otu002155	183	1	1	0	0	1	1	0	5	3	0	1	4	1	0	1	1	0	0	0	1	0	0	4	2	6	3	17	23	35	8	30	14	0	0	0	5	3	1	0	0	1	0	0	1	0	0	0	1
Otu001132	182	0	0	0	0	0	0	0	0	0	0	0	0	0	0	0	0	0	0	0	0	0	0	1	0	0	0	0	0	0	0	1	0	1	0	10	0	2	24	0	0	0	0	0	0	0	0	0	1
Otu002653	182	0	0	0	0	0	0	0	0	0	0	0	0	0	0	0	0	0	0	0	0	0	0	1	1	1	0	0	0	0	0	0	24	0	0	34	31	8	68	0	0	0	0	0	0	0	0	0	0
Otu002463	182	0	0	0	0	0	1	1	0	0	1	0	0	0	0	0	0	0	0	0	0	157	0	1	0	0	2	3	2	0	1	1	0	0	0	0	7	0	0	0	0	0	0	0	0	0	0	0	0
Otu001303	182	0	0	0	0	1	1	0	0	0	1	0	0	0	0	0	0	1	0	0	0	0	0	1	2	8	3	5	1	3	3	8	0	4	1	0	1	19	0	2	3	2	0	0	2	1	1	0	2
Otu001967	182	3	1	0	1	0	0	0	2	3	6	3	21	5	0	0	1	3	4	2	11	2	29	1	2	0	0	0	3	5	1	34	6	0	0	2	0	1	0	0	0	0	0	0	0	2	0	0	0
Otu001952	181	0	0	0	0	0	0	0	0	0	1	0	0	0	0	0	0	0	0	0	0	0	0	2	5	5	0	3	9	2	4	6	7	2	1	11	31	9	22	0	0	1	0	0	0	0	0	0	0
Otu001992	181	0	0	0	0	0	0	0	0	0	0	0	0	0	0	0	0	0	0	0	1	0	0	2	0	1	4	0	0	0	0	3	5	0	1	21	9	4	80	0	0	0	0	0	0	1	0	0	0
Otu002395	181	0	0	0	0	0	0	0	0	0	0	0	0	0	0	0	0	0	0	0	0	0	0	0	10	0	0	0	0	0	0	1	50	0	0	0	7	1	11	0	0	0	1	0	0	0	0	0	0
Otu002201	181	0	0	0	0	0	0	0	0	0	0	0	0	0	0	0	0	0	0	0	0	0	1	0	0	0	1	2	0	3	0	0	0	0	0	2	1	104	36	0	0	0	1	0	0	0	0	0	0
Otu001862	181	0	0	0	0	0	0	0	0	0	0	0	0	0	0	0	0	0	0	0	1	0	0	1	0	4	8	0	0	0	0	0	2	2	1	12	18	11	51	0	0	0	0	0	0	1	1	0	0
Otu001429	181	0	0	0	0	0	0	0	0	0	0	0	0	0	0	0	0	0	1	1	0	0	0	0	9	6	9	5	0	0	11	0	1	4	8	0	0	0	0	0	0	0	0	0	0	2	0	0	0
Otu001672	181	5	2	0	4	8	6	3	11	2	2	0	3	1	2	8	2	1	0	0	0	0	1	2	3	12	4	12	2	9	2	1	2	9	1	0	3	2	16	3	0	1	0	1	1	0	1	3	2
Otu001887	181	4	0	2	0	1	0	5	2	3	4	0	1	1	1	0	0	0	0	0	1	0	0	4	4	12	42	1	2	12	19	3	2	4	10	0	0	0	0	4	0	12	0	0	0	1	4	1	5
Otu001692	180	0	0	0	0	0	0	0	0	0	0	0	0	0	0	0	0	0	0	0	0	0	1	2	0	1	0	0	0	0	0	1	4	0	3	8	0	15	49	0	0	0	0	0	0	0	0	0	0
Otu001287	180	0	0	0	1	1	4	0	0	1	5	0	0	3	4	3	1	0	0	0	0	0	0	0	0	0	0	0	0	0	0	0	0	0	0	0	0	0	0	15	33	25	6	8	10	21	18	6	9
Otu001694	180	0	0	0	0	0	0	0	0	0	0	0	4	1	0	0	0	0	1	0	0	0	0	5	0	13	9	10	5	12	20	7	16	1	3	0	0	0	0	0	2	0	0	0	0	0	0	0	0
Otu001978	180	0	0	0	0	0	0	0	0	0	0	0	4	0	0	0	0	0	0	0	1	1	0	0	0	0	3	24	22	38	2	40	10	0	0	0	0	5	0	0	0	0	0	0	0	1	0	0	0
Otu002195	180	0	0	0	0	0	0	0	0	0	0	0	0	0	0	0	0	0	0	0	0	0	0	0	0	0	0	0	0	1	0	0	0	1	0	9	4	96	15	0	0	0	0	0	0	0	0	0	0
Otu001485	180	0	0	0	0	0	0	0	0	0	0	0	0	0	0	0	0	0	2	0	0	0	0	2	1	4	3	3	1	0	0	0	3	6	32	0	4	7	0	0	0	0	0	0	0	0	0	0	0
Otu001460	179	1	0	0	0	0	0	0	0	0	3	0	0	0	1	0	0	0	0	0	0	0	0	1	6	1	14	1	1	7	11	0	0	14	1	2	3	0	0	2	0	0	0	0	0	0	0	0	0
Otu002405	179	0	0	0	0	0	0	0	0	0	0	0	0	1	0	0	0	5	1	1	0	132	7	1	0	0	0	0	3	0	0	0	0	0	0	1	2	0	0	0	0	0	0	0	0	0	0	0	0
Otu000546	179	0	0	0	0	0	0	0	0	0	0	0	1	1	0	0	0	0	0	0	0	0	1	0	1	3	2	51	4	1	4	45	25	0	0	0	1	1	0	1	0	0	0	0	0	0	0	0	0
Otu001386	179	0	0	0	0	0	0	0	0	0	0	0	0	0	0	0	0	0	0	0	0	0	0	0	0	0	0	0	0	0	0	0	0	0	0	0	0	0	0	0	0	0	0	0	0	0	0	0	0
Otu001685	179	2	0	0	0	1	0	9	5	5	1	19	27	8	1	3	2	0	5	0	28	2	2	0	0	0	6	0	1	4	0	0	0	0	0	0	0	0	0	1	5	0	2	2	4	5	8	3	3
Otu000901	179	0	0	0	0	0	0	0	0	0	0	0	0	0	0	0	0	0	0	0	1	0	2	10	2	0	0	0	1	0	2	0	3	0	0	9	2	20	4	0	0	0	0	0	0	0	1	0	0
Otu001424	179	4	0	1	0	2	1	9	10	0	1	1	16	24	1	0	1	0	0	0	0	0	0	0	0	0	0	0	0	0	0	0	0	1	0	0	0	0	0	26	2	3	36	10	4	3	6	1	6
Otu002333	179	0	0	0	0	0	0	0	0	0	0	0	0	0	0	0	0	0	0	0	5	0	0	2	2	1	1	4	9	4	5	5	2	5	6	106	2	4	2	0	0	0	0	0	0	0	0	0	0
Otu002163	179	1	0	0	0	0	0	0	6	0	0	0	1	0	0	0	0	0	0	0	0	0	0	3	5	2	0	10	5	21	11	50	21	1	0	1	15	6	4	0	0	0	0	0	0	0	0	0	0
Otu001458	178	10	6	2	1	0	1	5	26	32	7	16	34	9	0	7	0	0	6	1	12	0	1	0	0	0	1	0	0	0	0	0	0	0	0	1	0	0	0	0	0	0	0	0	0	0	0	0	0
Otu002459	178	0	0	0	0	0	0	0	0	0	0	0	0	1	0	0	0	9	155	1	0	0	1	0	1	1	1	0	1	0	0	0	0	2	0	1	0	0	0	0	0	0	0	0	0	0	0	0	0
Otu001323	178	1	1	1	5	4	2	4	0	2	14	11	3	0	4	2	2	0	0	0	0	0	0	1	0	0	0	0	0	1	0	0	0	0	0	0	0	0	0	2	16	18	0	15	10	10	15	8	21
Otu002516	177	0	0	0	0	0	0	0	0	0	0	0	0	0	0	0	0	0	0	0	0	0	0	1	0	0	3	0	0	0	0	1	1	1	1	47	0	95	7	0	0	0	0	0	0	0	0	0	0
Otu001505	177	3	0	0	9	26	12	12	4	4	4	11	3	10	21	28	27	2	0	0	0	0	0	0	0	0	0	0	0	0	0	0	0	0	0	0	0	0	0	0	0	0	0	0	0	0	0	0	0
Otu001259	177	0	0	0	0	0	0	0	0	0	0	0	0	0	0	0	0	0	0	0	0	0	0	0	0	0	0	0	0	0	0	0	0	0	0	0	0	0	0	20	13	16	8	24	35	10	9	2	23
Otu001328	177	0	1	1	0	0	0	0	1	0	1	0	0	2	2	0	0	0	0	0	0	0	0	0	1	0	0	0	0	0	0	0	0	0	0	0	0	0	0	11	9	42	0	3	12	21	11	8	11
Otu002175	177	0	0	0	0	0	0	0	0	0	0	0	0	0	0	0	0	0	3	1	4	20	0	16	0	0	1	2	15	33	0	15	31	0	0	5	6	5	0	0	0	0	0	0	0	0	0	0	0
Otu001370	177	0	0	0	0	0	0	0	0	0	0	2	0	0	0	0	0	0	0	0	0	0	1	0	2	0	0	0	0	0	0	0	1	0	0	0	0	0	0	22	6	32	0	34	1	0	2	20	15
Otu001604	177	6	7	1	2	0	0	0	25	1	2	0	13	25	0	7	3	8	4	0	2	30	7	0	2	4	0	0	0	0	0	0	9	0	0	0	0	0	0	0	2	2	0	1	2	0	6	2	2
Otu001644	177	0	0	0	0	0	0	0	0	0	0	0	0	0	0	0	0	0	0	0	0	0	0	0	0	0	0	0	0	0	3	0	1	0	1	0	0	0	0	0	0	0	0	0	0	0	0	0	0
Otu002419	176	0	0	0	0	0	0	0	0	0	0	0	0	0	0	0	0	0	0	0	1	0	0	0	0	0	0	0	0	0	1	3	3	2	2	73	3	20	29	0	0	0	0	0	0	0	0	0	0
Otu001282	176	0	0	0	0	0	0	0	0	0	0	0	0	0	0	0	0	0	0	0	0	0	0	0	0	0	1	0	0	0	0	0	0	0	0	0	0	0	0	0	0	0	0	0	0	0	0	0	0
Otu002012	176	0	0	0	0	0	0	0	0	0	0	0	0	0	0	0	0	0	0	0	0	0	0	5	17	10	11	0	0	0	16	1	5	10	46	0	1	0	0	0	0	0	0	0	0	1	3	0	0
Otu001501	176	1	0	0	0	0	0	1	0	0	1	0	0	2	0	0	0	0	0	0	0	0	0	0	4	5	2	1	1	10	1	2	7	5	2	2	18	2	5	2	1	1	0	0	0	0	2	0	0
Otu001868	175	0	0	0	0	0	0	0	0	0	0	0	0	0	0	0	0	0	0	1	1	0	1	13	0	14	0	18	22	28	5	9	6	0	0	8	2	0	0	0	0	0	0	0	0	0	0	0	0
Otu001509	175	0	0	0	0	0	0	0	0	0	0	0	0	0	0	0	0	3	3	0	0	2	3	0	0	3	0	8	1	0	0	0	90	0	0	13	20	1	7	0	0	0	1	0	0	0	1	0	0
Otu001385	175	0	0	0	0	0	0	0	0	0	0	0	0	0	0	0	0	0	0	0	0	0	0	0	0	4	1	0	2	0	7	0	29	0	0	0	0	0	0	0	0	0	0	0	0	0	0	0	0
Otu001778	175	0	0	0	0	0	0	0	0	0	0	0	0	0	0	0	0	0	0	0	0	0	0	2	0	5	0	0	1	0	1	0	0	0	0	2	2	6	4	0	0	0	0	0	0	0	0	0	0
Otu001814	175	0	0	0	0	0	0	0	0	0	0	0	0	0	0	0	0	0	0	0	0	0	0	0	1	2	9	0	0	0	2	17	42	0	0	6	7	4	16	0	0	0	0	0	0	0	0	0	0
Otu001727	175	0	0	0	0	3	1	0	0	0	0	0	0	1	1	0	0	0	0	0	0	0	2	0	0	0	1	0	0	0	0	0	6	0	0	16	4	58	16	0	0	4	0	0	0	0	1	0	1
Otu002180	175	0	0	0	0	0	0	0	0	0	0	0	0	0	0	0	0	0	0	0	0	1	0	0	0	0	0	0	0	0	0	0	7	1	0	38	4	15	57	0	0	0	0	0	0	0	0	0	0
Otu002663	175	0	0	0	0	0	0	0	0	0	0	2	0	0	0	0	0	1	0	10	0	0	4	0	0	0	0	2	5	1	0	4	1	0	0	1	0	139	1	0	0	0	0	0	0	0	0	1	1
Otu001565	174	0	0	0	0	0	0	0	0	0	0	0	0	0	0	0	0	0	0	0	0	0	0	1	1	0	12	0	0	0	3	0	0	4	17	1	0	0	1	0	0	0	0	0	0	0	0	0	0
Otu001835	174	9	0	0	1	2	1	6	3	11	2	9	2	1	1	4	3	2	0	1	34	1	7	0	0	0	1	5	0	17	1	16	4	0	0	0	1	0	1	4	2	2	3	3	0	3	0	1	4
Otu001959	174	0	0	0	1	2	15	8	0	0	0	0	5	1	1	1	0	6	2	0	2	33	2	0	0	2	0	0	0	0	0	1	2	0	0	0	2	0	0	1	0	0	0	0	0	0	0	1	0
Otu002203	174	0	0	0	0	0	0	0	0	0	0	0	0	0	0	0	0	0	0	0	0	1	0	12	4	13	33	5	2	6	6	4	29	4	6	0	8	0	1	0	0	1	0	0	1	2	0	0	0
Otu002707	174	0	0	0	0	0	0	1	2	0	0	0	1	0	0	0	0	0	1	0	0	0	0	0	1	0	0	77	45	32	6	7	1	0	0	0	0	0	0	0	0	0	0	0	0	0	0	0	0
Otu001561	173	2	0	0	4	10	8	4	7	6	8	15	4	8	13	3	3	0	0	0	2	1	0	2	1	3	4	2	0	4	0	1	21	7	1	4	6	0	0	1	0	1	0	0	0	0	0	0	0
Otu001369	173	1	0	1	0	0	0	1	0	0	0	0	2	1	2	0	0	0	2	2	0	5	2	9	1	6	0	4	2	14	1	9	8	0	0	0	3	9	0	2	0	2	0	0	0	1	0	0	2
Otu002279	173	0	0	0	0	1	0	0	0	0	0	0	0	0	2	0	0	0	0	0	0	0	0	0	107	0	1	0	0	0	49	0	1	0	0	0	0	0	0	0	4	2	0	0	0	2	1	1	1
Otu001468	173	9	3	0	0	2	3	2	0	8	2	8	8	4	2	5	7	6	3	0	0	5	0	0	0	0	0	0	0	0	0	0	0	0	0	1	0	0	0	9	6	8	9	5	6	3	7	5	15
Otu001683	172	0	0	0	0	0	0	0	0	0	0	0	0	0	0	0	0	0	0	0	0	1	0	5	0	6	5	0	3	2	3	1	1	7	0	1	0	32	11	0	0	0	0	0	0	0	0	0	0
Otu001650	172	0	0	0	0	0	0	0	0	0	0	0	0	0	0	0	0	0	0	1	0	0	0	1	0	0	0	0	0	0	1	0	0	0	0	20	1	45	15	0	0	0	0	0	0	0	0	0	0
Otu001433	172	0	0	0	0	1	0	0	0	0	0	1	1	0	0	0	0	0	0	16	8	1	0	0	0	0	0	0	0	0	0	0	0	0	0	0	0	0	0	41	23	10	6	7	17	7	16	6	7
Otu001870	172	0	0	0	0	0	0	0	0	0	0	0	0	0	0	0	0	0	1	0	0	0	0	6	0	2	2	1	0	1	0	2	4	6	5	12	3	62	2	0	1	0	0	0	0	0	0	1	0
Otu001931	172	0	0	0	0	0	0	0	1	0	0	0	0	0	0	0	0	0	0	0	0	0	0	1	0	12	0	1	0	27	0	0	48	0	1	1	3	48	10	0	0	0	1	0	0	0	0	0	0
Otu001808	171	8	3	1	6	1	1	0	1	3	0	0	2	9	3	2	0	3	1	1	8	1	15	0	0	0	0	0	0	0	0	0	1	0	0	0	0	1	0	17	4	7	14	4	6	3	4	2	3
Otu002798	171	0	0	0	0	0	0	0	0	0	0	0	0	0	0	0	0	5	83	2	2	1	1	0	2	0	0	0	0	0	1	0	0	0	0	20	1	48	0	0	0	0	0	0	0	1	0	0	0
Otu001910	171	0	1	0	0	0	0	3	8	0	3	0	6	5	0	0	1	0	1	0	2	0	0	4	2	2	7	4	3	17	6	26	20	1	0	2	7	5	1	0	2	0	0	0	1	0	1	1	1
Otu002017	171	0	0	0	0	0	0	0	0	0	0	0	0	0	0	0	0	0	0	0	0	0	0	0	8	14	10	11	30	1	23	0	54	0	0	0	15	0	4	0	0	0	0	0	0	0	0	0	0
Otu001855	171	0	0	0	0	0	0	0	0	0	0	0	0	0	0	0	0	0	0	0	1	0	0	8	4	6	18	0	0	2	30	0	3	6	3	0	1	0	0	0	0	0	0	0	0	1	2	0	0
Otu002765	171	1	0	0	0	0	0	0	0	0	0	0	0	0	0	0	0	3	4	50	0	0	0	0	0	0	0	0	0	0	0	1	0	0	2	2	0	99	0	0	0	0	1	0	0	1	0	0	0
Otu002326	171	1	0	0	1	2	1	0	2	0	0	1	2	0	1	0	0	0	0	0	1	0	0	7	1	13	2	19	21	21	5	28	18	0	0	1	2	0	3	0	1	0	1	0	0	0	0	0	0
Otu001935	171	0	0	0	0	0	0	0	0	0	0	0	0	0	0	0	0	0	1	0	0	0	0	16	2	7	3	2	7	10	8	50	18	10	0	0	0	0	0	0	0	0	0	0	0	0	0	0	0
Otu002151	170	0	0	0	0	0	0	0	0	0	0	0	0	0	0	0	0	0	0	0	2	0	0	2	2	0	3	0	0	0	0	0	17	1	1	71	0	11	0	0	0	0	0	0	0	0	0	0	0
Otu002250	170	0	0	0	0	0	0	0	0	0	0	0	0	0	0	0	0	0	0	0	1	0	1	3	1	12	4	16	17	17	17	13	15	3	0	11	0	6	3	0	0	0	0	0	0	0	0	0	0
Otu001283	170	0	0	0	0	0	0	0	1	0	0	0	0	0	0	0	0	0	0	0	0	0	0	0	0	0	0	1	2	1	1	0	0	0	0	2	2	10	1	0	0	0	0	0	0	0	0	0	0
Otu001584	170	0	0	0	0	0	0	0	1	0	1	0	7	2	0	0	0	0	1	0	1	0	1	2	1	1	0	1	3	14	3	37	18	0	0	0	21	0	3	1	0	0	0	0	0	1	0	0	0
Otu001619	170	6	6	5	11	16	12	21	23	11	11	4	14	2	9	2	2	1	2	1	0	0	0	0	0	0	0	0	0	3	0	1	0	0	0	2	0	0	0	0	0	0	1	1	0	0	0	0	0
Otu001929	170	2	0	1	0	2	0	4	0	1	0	2	1	2	6	0	1	5	3	7	1	0	0	1	3	1	11	0	0	1	5	0	3	1	1	7	5	0	8	1	6	8	3	2	5	0	1	2	5
Otu001470	170	4	3	1	0	0	0	2	1	0	1	1	0	1	0	0	1	0	0	0	0	0	0	0	0	0	0	1	2	2	3	3	3	3	0	0	0	0	0	14	17	21	12	11	5	9	12	7	17
Otu001591	170	0	0	0	0	0	0	0	0	1	0	0	0	0	0	0	0	0	0	0	1	0	1	46	0	23	1	2	3	0	2	0	6	1	3	0	15	1	1	0	0	1	0	1	0	0	0	0	0
Otu002520	169	0	0	0	0	0	0	0	0	0	0	0	0	0	0	0	0	0	0	0	0	1	0	0	0	1	0	2	5	1	0	19	19	0	0	11	72	1	28	0	0	0	0	0	0	0	0	0	0
Otu002335	169	1	0	0	0	0	0	0	1	0	0	0	0	0	0	0	0	93	0	0	0	0	1	0	1	0	0	9	6	5	0	22	3	0	0	5	0	0	0	0	0	0	1	0	1	1	0	0	1
Otu000604	169	6	2	1	6	2	9	9	3	7	8	14	5	6	1	6	2	0	0	0	3	1	17	0	0	0	0	0	1	0	0	0	0	0	0	0	0	1	0	7	0	3	0	1	1	0	0	3	6
Otu001462	169	1	1	2	4	3	3	3	0	6	3	6	1	0	3	1	1	0	0	1	2	0	0	0	0	0	0	0	1	0	0	0	0	0	0	0	0	0	0	12	13	15	4	14	10	11	7	12	8
Otu002332	169	0	0	0	0	0	0	0	0	0	0	0	0	0	0	0	0	0	0	0	0	0	0	4	1	14	4	1	0	1	0	27	60	3	2	6	13	8	7	0	0	0	0	0	0	1	0	0	0
Otu001915	168	0	0	0	0	0	0	0	0	0	0	0	0	0	0	0	0	0	0	0	1	0	3	2	0	5	1	0	0	0	0	0	2	0	1	20	0	70	3	0	0	0	0	0	0	0	0	0	0
Otu002233	168	0	0	0	0	0	0	0	0	0	1	0	0	0	0	0	0	0	0	0	0	0	0	2	0	2	0	1	4	18	61	48	3	0	0	0	0	0	0	0	2	1	0	1	1	0	0	0	0
Otu001578	168	14	4	1	0	5	0	18	9	15	14	10	23	4	1	0	1	0	0	4	6	2	1	0	0	0	0	0	0	3	0	1	1	0	1	3	0	0	0	5	4	6	0	2	2	1	3	2	0
Otu001384	168	0	0	0	0	0	0	0	0	0	0	0	0	0	0	0	0	0	0	0	0	0	0	0	0	0	0	3	0	0	1	0	0	0	1	0	1	46	2	0	0	0	0	0	0	0	0	0	0
Otu002481	167	0	0	0	0	0	0	0	0	0	0	0	0	0	0	0	0	0	0	0	0	0	0	1	0	0	1	0	0	0	1	0	0	2	0	15	12	9	100	0	0	0	0	0	0	0	0	0	0
Otu002557	167	0	0	0	0	0	0	0	0	0	0	0	0	0	0	0	0	1	0	0	3	0	0	3	0	0	0	0	0	0	0	2	0	0	1	144	1	0	2	0	0	0	0	0	0	0	0	0	0
Otu002110	167	0	0	0	0	0	0	0	0	0	0	0	0	0	0	0	0	0	0	2	2	0	0	1	11	10	15	13	6	1	32	14	10	1	9	0	0	0	1	0	0	0	0	0	0	0	0	0	0
Otu002791	167	0	0	0	0	0	0	0	0	0	0	0	0	0	0	0	0	0	0	0	0	0	1	165	0	0	0	0	0	0	0	0	0	0	0	0	0	0	1	0	0	0	0	0	0	0	0	0	0
Otu001407	167	0	0	0	0	0	0	0	0	0	0	0	0	0	0	0	0	0	0	0	0	0	0	0	4	0	11	0	0	0	0	0	0	0	6	1	0	0	0	0	0	0	0	0	0	0	0	0	0
Otu001645	167	0	0	0	0	0	0	0	0	0	0	0	0	0	0	0	0	0	0	0	1	0	0	1	11	7	9	9	5	0	13	8	8	4	1	0	0	0	0	0	0	0	0	0	0	0	0	0	0
Otu002157	167	0	0	0	0	0	0	0	0	0	0	0	0	0	0	0	0	2	0	1	2	22	1	5	1	2	0	3	7	3	1	13	27	0	0	26	20	6	3	0	0	0	0	0	0	1	0	0	0
Otu001630	167	1	1	0	0	0	0	0	0	0	0	0	0	1	0	0	1	33	18	0	0	0	1	0	0	0	0	0	0	0	0	0	0	0	0	0	0	0	0	3	21	13	1	9	12	10	15	5	7
Otu002011	167	0	0	0	0	0	0	0	0	0	0	0	0	0	0	0	0	0	0	0	0	0	0	0	2	3	12	2	2	2	10	1	9	11	0	16	17	12	12	0	0	0	0	0	0	0	0	0	0
Otu002125	167	0	0	0	0	0	0	0	0	0	0	0	0	0	0	0	0	0	1	0	0	0	2	1	0	1	1	1	3	9	12	19	10	0	2	8	1	38	4	0	0	0	0	0	0	0	0	0	0
Otu002422	167	0	0	0	0	0	0	0	0	0	0	0	0	0	0	0	0	1	57	0	0	0	1	0	1	2	3	0	0	3	1	0	0	3	0	9	2	0	0	0	1	1	1	0	1	0	0	0	0
Otu001958	167	0	0	0	0	0	0	1	5	0	2	0	0	2	0	0	0	0	0	0	0	0	1	1	11	3	8	5	8	9	3	8	7	1	2	2	12	6	16	2	0	2	1	0	0	1	1	1	0
Otu001960	166	0	0	0	0	0	0	0	0	0	0	0	0	0	0	0	0	0	1	3	0	0	1	17	0	35	1	2	0	0	0	0	0	0	0	4	0	29	2	0	0	0	0	0	0	0	0	0	0
Otu002758	166	0	0	0	1	0	0	0	0	0	0	0	0	0	0	0	0	0	0	0	0	3	0	0	0	0	0	0	0	0	0	0	0	0	1	0	97	0	20	0	0	0	0	0	0	1	0	0	0
Otu002101	166	0	0	0	0	0	0	0	0	0	0	0	0	1	0	0	0	0	0	0	0	0	0	0	0	1	0	0	3	4	2	7	9	0	0	15	72	6	15	0	0	0	0	0	0	0	0	0	0
Otu002059	166	1	0	0	0	1	0	1	0	0	1	0	0	0	0	0	0	0	0	0	1	0	0	0	0	0	0	0	0	0	0	0	0	0	0	0	0	0	0	1	4	3	2	1	1	4	7	1	3
Otu001769	166	0	0	0	0	0	0	0	0	0	0	0	0	0	0	0	0	0	0	0	0	0	0	7	1	9	7	5	0	5	5	3	7	3	13	0	2	0	19	0	0	1	1	0	0	0	1	0	0
Otu001519	166	0	0	0	0	0	0	0	0	0	0	0	0	0	0	0	0	0	0	0	0	0	0	0	0	0	0	0	0	0	0	0	0	0	0	0	0	0	0	3	0	55	1	0	5	7	23	3	7
Otu002714	166	0	0	0	0	0	0	0	0	0	0	0	0	0	0	0	0	8	0	1	7	0	0	0	0	0	0	0	0	0	0	0	3	0	0	144	0	1	2	0	0	0	0	0	0	0	0	0	0
Otu002682	165	0	0	0	0	0	0	0	0	0	0	0	0	0	0	0	0	0	0	0	0	0	1	0	8	0	0	56	2	0	0	0	0	6	14	14	16	14	12	0	0	2	2	0	3	0	0	1	0
Otu001538	165	6	4	0	0	2	0	1	25	1	2	2	8	5	0	3	1	1	0	0	11	0	0	0	0	0	0	0	0	0	0	18	0	0	0	0	0	0	0	7	8	3	3	3	8	14	12	2	8
Otu002514	165	0	0	0	0	0	0	0	0	0	0	0	0	0	0	0	0	0	0	1	1	0	0	0	22	22	12	0	0	0	82	1	6	1	6	0	6	0	1	0	0	0	0	0	0	0	0	0	0
Otu002687	165	0	0	0	0	0	0	0	0	0	0	0	0	0	0	0	0	0	1	0	0	1	1	0	25	13	38	3	17	3	35	0	11	0	3	0	10	0	1	0	0	0	0	0	0	0	0	0	0
Otu001512	165	0	0	0	0	0	0	0	0	0	0	0	0	0	0	0	0	0	0	0	0	0	0	6	0	3	1	1	0	0	0	0	0	0	0	7	4	13	30	0	0	0	0	0	0	0	0	0	0
Otu002204	165	0	0	0	0	0	0	0	0	0	0	0	0	0	0	0	0	0	0	0	0	2	0	1	0	0	0	1	0	0	1	0	7	0	1	18	46	21	37	0	0	0	0	0	0	0	0	0	0
Otu001241	165	0	0	0	0	0	0	0	0	0	0	0	0	0	0	0	0	0	1	0	0	0	0	4	0	15	1	4	1	0	0	0	1	1	0	0	0	0	0	0	0	0	0	0	0	0	0	0	0
Otu001572	165	2	1	1	6	2	1	2	0	10	18	5	8	18	1	3	4	0	1	1	0	0	0	0	0	0	0	0	0	1	0	2	0	1	0	0	0	0	0	6	4	23	6	2	0	13	10	4	6
Otu001828	165	0	0	0	1	0	6	0	0	0	1	0	0	1	0	0	0	0	1	0	0	0	0	3	5	13	4	8	4	4	3	1	8	5	5	2	10	0	0	5	2	11	0	2	4	1	3	1	5
Otu002172	164	0	2	0	0	0	0	0	0	1	0	0	0	1	0	0	0	0	0	0	0	0	0	9	1	21	6	11	1	7	4	4	8	1	1	4	9	18	3	1	0	0	0	0	0	0	1	1	1
Otu002328	164	0	0	0	0	0	0	0	0	0	0	0	0	0	0	0	0	0	0	0	0	6	0	0	0	0	1	0	0	0	0	0	0	0	0	0	0	0	0	0	0	0	0	0	0	0	0	0	0
Otu002448	164	0	0	0	0	0	0	0	0	0	0	0	0	0	0	0	0	0	0	0	0	1	0	1	0	0	0	0	0	0	0	0	3	0	1	3	1	29	100	0	0	0	0	0	0	0	0	0	0
Otu001698	164	0	0	1	0	1	0	1	1	1	4	0	1	1	1	0	0	0	1	0	0	1	0	0	3	13	1	2	4	21	15	10	11	5	0	0	0	0	1	3	0	2	0	0	0	4	2	0	6
Otu001793	164	0	0	0	0	0	0	0	0	0	0	0	0	0	0	0	0	0	0	0	0	1	0	0	0	0	2	0	0	0	0	0	3	0	0	3	16	22	48	0	0	0	0	0	0	0	0	0	0
Otu001434	164	0	1	2	1	0	0	0	1	9	8	10	1	5	0	1	0	0	1	1	1	0	0	0	0	0	0	0	1	1	0	0	0	0	0	0	0	0	0	28	18	12	0	3	8	26	10	4	9
Otu002227	164	0	0	0	0	0	0	0	0	0	0	0	0	0	0	0	0	0	0	0	1	0	2	0	0	0	0	0	0	3	0	0	0	0	0	11	1	93	8	0	0	0	0	0	0	0	0	0	0
Otu002439	164	0	0	0	0	0	0	0	0	0	0	0	0	0	0	1	0	0	1	1	0	0	0	2	5	4	11	21	3	2	2	0	7	12	2	21	2	34	14	0	0	0	1	0	0	0	0	0	0
Otu002411	164	0	0	0	0	0	0	0	0	0	0	0	0	0	0	0	0	0	0	0	0	0	0	0	0	0	0	0	0	0	0	0	0	0	0	0	0	0	0	0	0	0	0	0	0	0	0	0	0
Otu002734	164	1	0	0	0	0	0	0	1	1	0	0	1	0	0	0	0	0	1	0	0	2	0	6	0	0	0	0	11	87	1	52	0	0	0	0	0	0	0	0	0	0	0	0	0	0	0	0	0
Otu002394	163	0	0	0	0	0	0	0	0	0	0	0	0	0	0	0	0	0	0	0	0	0	0	1	0	0	0	0	0	0	0	2	0	0	0	17	0	5	100	0	0	0	0	0	0	0	0	0	0
Otu001435	163	0	0	0	0	0	0	0	0	0	0	0	0	0	0	0	0	2	0	0	0	0	0	0	1	3	0	1	0	1	9	2	3	0	2	5	0	5	21	0	0	0	0	0	0	0	0	0	0
Otu001953	163	0	0	0	0	1	0	0	1	0	1	0	0	0	0	0	0	0	0	0	0	0	0	3	0	12	1	2	2	8	6	2	3	1	0	2	5	32	24	2	1	9	0	0	0	1	5	0	2
Otu002851	163	0	0	0	0	0	0	0	0	0	0	0	0	0	0	0	0	0	0	0	0	0	0	1	0	0	0	0	0	0	0	0	2	0	1	0	26	23	105	0	0	0	0	0	0	0	0	0	0
Otu001764	162	0	0	0	0	0	0	0	0	0	0	0	0	0	0	0	0	0	1	0	0	0	0	2	0	13	1	3	13	2	9	11	13	4	1	19	3	8	2	0	0	0	0	0	0	0	0	0	1
Otu001238	162	0	0	0	0	0	0	0	0	0	0	0	0	0	0	0	0	0	0	0	0	0	0	1	0	0	0	0	0	1	0	0	3	0	0	0	0	4	3	0	0	0	0	0	0	0	0	0	0
Otu002148	162	0	0	0	0	0	0	0	0	0	0	0	0	0	0	0	0	0	0	0	1	0	1	5	0	9	1	30	35	22	0	7	27	0	0	0	0	0	1	0	0	0	0	0	0	0	0	0	0
Otu002538	162	0	0	0	0	0	0	0	0	0	3	0	0	0	0	0	0	0	0	1	1	0	1	6	0	6	6	27	17	23	5	44	6	2	0	0	4	0	0	0	0	0	0	0	0	0	0	0	0
Otu001675	162	0	0	0	0	0	0	0	0	0	0	0	0	0	0	0	0	0	0	0	0	0	0	2	0	0	0	0	0	0	0	0	1	1	1	1	0	1	64	0	0	0	0	0	0	0	0	0	0
Otu002239	162	0	0	0	0	0	0	0	0	0	0	0	0	0	0	0	0	0	0	0	0	0	0	0	0	0	0	0	0	0	0	0	0	0	0	0	0	0	0	0	0	0	2	0	3	0	0	0	0
Otu002864	161	0	0	0	0	0	0	0	0	0	0	0	0	0	0	0	0	0	0	0	0	0	0	65	0	0	0	0	0	9	0	83	3	0	0	0	0	0	0	0	0	0	0	0	0	0	0	0	0
Otu002403	161	0	0	0	0	0	0	0	0	0	0	0	0	0	0	0	0	0	0	0	1	1	1	0	0	2	0	0	0	0	0	0	4	2	0	20	3	82	27	0	0	0	0	0	0	0	0	0	0
Otu001479	161	4	5	2	0	3	1	9	1	17	17	4	3	3	10	0	3	0	0	1	0	0	0	0	0	0	0	0	0	7	0	10	0	0	0	0	0	0	0	5	6	4	3	2	9	3	6	11	6
Otu002115	161	0	0	0	0	0	0	0	0	2	0	0	0	0	0	0	0	0	0	0	0	0	0	0	0	0	0	0	0	0	0	0	0	0	0	0	0	2	0	0	0	0	1	0	0	0	0	0	0
Otu000648	161	2	0	1	2	0	0	4	0	0	1	0	2	2	4	0	0	0	1	4	4	0	3	6	0	0	0	0	0	0	0	0	3	0	0	5	0	3	2	0	0	1	0	0	0	0	1	5	1
Otu001643	161	2	2	1	2	0	4	1	6	0	1	1	0	2	0	1	3	0	0	0	1	0	1	5	0	0	1	2	4	0	0	1	6	0	1	17	0	15	3	7	8	12	1	7	8	6	4	5	6
Otu001830	161	6	2	1	1	1	1	2	3	1	2	0	3	3	0	0	2	0	0	0	4	1	0	0	0	0	0	0	0	0	0	0	0	0	0	0	0	0	0	1	5	6	6	8	2	3	2	4	0
Otu001875	161	0	0	0	0	0	0	0	1	0	0	0	0	1	0	0	0	0	3	0	0	0	0	2	4	9	4	10	15	0	1	11	3	13	2	0	6	0	0	0	0	1	0	0	0	1	0	0	0
Otu002129	161	0	0	0	0	0	0	0	0	0	0	1	1	0	3	0	0	0	1	0	0	0	1	12	2	49	9	6	3	10	15	1	25	0	1	0	0	0	0	0	0	1	0	0	0	0	3	0	0
Otu002689	160	0	0	0	0	0	0	0	0	0	0	0	0	0	0	0	0	0	0	0	1	1	0	3	2	2	2	0	0	3	1	2	1	2	0	20	76	25	9	0	0	0	0	0	0	0	0	0	0
Otu002354	160	0	0	0	0	0	0	0	0	0	0	0	0	0	0	0	0	0	0	0	1	0	0	0	0	3	1	14	8	1	24	19	20	0	0	12	12	2	30	0	0	0	0	0	0	0	0	0	0
Otu001359	160	1	1	0	0	0	0	1	0	1	0	0	0	0	0	0	0	0	0	0	0	0	0	0	0	0	0	0	0	0	0	0	0	0	0	0	0	0	0	11	12	12	14	19	12	23	19	9	17
Otu001721	159	0	0	0	0	0	0	0	0	0	0	0	0	0	0	0	0	0	0	0	0	0	0	2	0	10	0	0	3	0	6	1	1	0	0	1	0	30	2	0	0	0	0	0	0	0	0	0	0
Otu002082	159	0	0	0	0	0	0	0	0	0	0	0	0	0	0	0	0	0	0	0	0	0	1	1	0	2	0	0	3	9	5	0	0	5	0	2	2	61	12	0	0	0	0	0	0	0	0	0	0
Otu002867	159	0	0	0	0	0	0	0	0	0	0	0	0	0	0	0	0	0	0	0	2	0	0	0	0	0	0	0	0	0	0	0	0	0	0	156	0	1	0	0	0	0	0	0	0	0	0	0	0
Otu003503	159	0	0	0	0	0	0	0	0	0	0	0	0	0	0	0	0	0	0	0	0	3	0	0	0	0	0	0	0	1	0	0	0	0	0	0	150	0	2	0	0	0	0	0	0	0	0	0	0
Otu001945	159	0	0	0	1	0	0	0	0	0	0	0	0	1	0	0	1	0	0	0	0	0	0	4	16	5	38	0	0	1	1	0	2	12	37	0	0	0	0	0	0	2	0	0	0	0	1	0	1
Otu002188	159	0	0	0	0	0	0	0	2	0	0	0	3	0	0	0	0	4	0	8	6	0	1	0	0	1	6	4	0	0	0	0	0	0	0	1	2	79	4	0	0	0	0	0	0	0	0	0	0
Otu002543	159	0	0	2	0	0	0	1	1	1	2	0	2	4	2	0	2	8	4	104	0	0	8	1	1	1	2	2	0	0	3	1	0	1	5	0	0	1	0	0	0	0	0	0	0	0	0	0	0
Otu002607	158	0	0	0	0	0	0	0	0	0	0	0	0	0	0	0	0	0	0	0	0	0	1	19	1	4	0	9	18	34	4	52	0	0	0	1	1	1	0	0	0	0	0	0	0	0	0	0	0
Otu001545	158	0	0	0	0	0	0	0	0	0	2	0	2	0	0	0	0	0	0	0	0	0	0	0	0	0	0	0	0	0	0	0	0	0	0	0	0	0	0	3	4	55	1	2	13	14	15	0	13
Otu002866	158	0	0	0	0	0	0	0	0	0	0	0	0	0	0	0	0	14	37	2	0	44	33	0	1	1	0	0	0	0	0	0	0	1	0	0	3	1	0	0	0	0	0	0	0	0	0	0	0
Otu001579	158	2	1	0	0	0	0	0	1	1	5	4	2	3	1	0	0	0	0	31	0	0	0	0	0	0	0	0	1	0	0	0	0	0	1	3	0	0	0	15	10	11	2	5	7	18	15	10	7
Otu001839	158	7	0	1	1	0	0	12	13	6	1	0	6	7	0	0	0	5	0	1	0	8	1	0	0	2	0	1	0	1	1	4	2	0	0	15	14	9	1	3	8	1	1	0	2	5	0	1	3
Otu001627	158	3	0	0	0	0	0	0	0	0	0	0	0	1	0	0	0	3	1	3	0	0	0	1	0	0	0	0	0	2	0	5	3	0	0	18	5	7	4	7	8	8	2	14	3	6	8	8	16
Otu002097	158	0	0	0	0	0	0	0	0	0	0	0	0	0	0	0	0	0	0	1	1	0	0	4	3	11	14	3	0	6	4	2	11	7	24	3	1	4	10	0	0	1	0	0	0	0	0	0	0
Otu002327	158	0	0	0	0	0	0	0	0	0	0	0	0	0	0	0	0	0	1	0	0	0	0	7	17	19	35	5	1	0	14	1	13	16	3	0	0	1	0	0	0	1	0	0	0	0	0	0	0
[truncated: 9,652 more rows]
[truncated: 29 more columns]
